# Supplementary material for: MAFF regulates ferroptotic sensitivity through iron homeostasis and fatty acid synthesis
Source: Cell Death Dis. 2026 May 28;17(1):656. doi: 10.1038/s41419-026-08885-w (PMC13402699; doi:10.1038/s41419-026-08885-w)
Supplement: Supplementary file 4 — Supplementary Table 1 [file 41419_2026_8885_MOESM4_ESM.xlsx]

## Sheet: Downregulated genes
Gene Name	Fold Change
PQLC2L	0.00517475
LINC01694	0.00571314
EDARADD	0.00824383
CDH1	0.0102022
TNFRSF8	0.0103948
MEOX1	0.014405
IL17REL	0.0157951
TNS4	0.0159271
MUC5B	0.0160609
KCNJ12	0.0168595
LGALS9B	0.0180733
IGFN1	0.0195605
NTF3	0.021256
SORCS2	0.0223803
GDF5	0.0225943
VAV1	0.0252456
CAMK2A	0.0255297
CACNA1A	0.0257784
LINC00989	0.0270807
TMPRSS3	0.027316
RFLNB	0.0287865
MGAT4C	0.0310679
THY1	0.0315179
HSD11B1	0.0318239
HSPA7	0.0321015
LHFPL4	0.032266
LINC01234	0.0324113
KIF5C	0.0325396
NKD1	0.033117
LINC02104	0.0331782
AKR1C2	0.0333712
GPRC5C	0.0344894
ARSI	0.034854
SLC6A16	0.037515
NINJ2	0.0375447
CDH5	0.0379107
LINC00664	0.0380316
WFDC21P	0.0381888
C10orf91	0.0388366
LINC01320	0.0388932
UNC13A	0.0396612
FCGR2A	0.0398354
NTN5	0.039857
TRPM2	0.0404672
LINC00506	0.041523
CFAP47	0.0415529
SOST	0.0444966
NAPSA	0.0445496
THSD7B	0.0453163
COCH	0.0477582
SLC2A14	0.0484023
HOGA1	0.049047
CHRNA1	0.0510323
C1QTNF1	0.0515162
MISP	0.0516754
CRTAM	0.0521294
GNG2	0.0529383
GMFG	0.0536023
OR2M4	0.0539645
PGF	0.054045
ALPK2	0.0554549
ZG16B	0.0561493
ITGB6	0.0566569
GPRIN2	0.0568724
RAB37	0.0580159
RIPOR3	0.0599297
SLC22A18AS	0.061403
LINC02381	0.0634921
MYO1F	0.0643243
FMO3	0.064542
LINC02561	0.0648038
CST6	0.0652529
SAA1	0.0652995
KRT81	0.0666946
GALNT9	0.0687509
TDO2	0.0692825
ARHGAP30	0.0702696
NKX2-5	0.0703417
HOXB-AS3	0.0703787
SAA2	0.0707526
LINC00942	0.0713657
CRYBG2	0.0723021
PADI3	0.0800971
CMKLR1	0.0820804
PPP1R1C	0.0822769
PPL	0.0834998
KRT86	0.0836209
FBLN1	0.084875
CALHM5	0.0886623
PLEKHS1	0.0888445
MMP17	0.0888669
GPR158	0.0892581
SCNN1A	0.089995
GBP5	0.0911328
TSPOAP1	0.0922082
KISS1	0.0925637
HOXB5	0.0930977
RASSF9	0.0933552
ITGAM	0.0940784
ATOH8	0.0944187
PDGFRB	0.0953548
PLCH2	0.0963408
PLEKHG6	0.0967752
PTPN6	0.0971216
MUC5AC	0.0994565
CD37	0.100371
PDGFB	0.10067
ABCG1	0.100783
LINC00654	0.100791
MIR3681HG	0.102004
THEM5	0.102407
P2RY6	0.103545
RSAD2	0.10438
ALDH3A1	0.104615
FABP6	0.104649
WNT10A	0.109633
PF4	0.11321
LINC01269	0.11352
ARHGEF10L	0.113815
AGAP12P	0.114103
BATF	0.114137
ALOX5AP	0.114815
KIF21B	0.11574
C15orf48	0.116014
ELF3	0.116095
IFI27	0.117351
SORBS2	0.117536
SLCO2B1	0.117581
SBK3	0.118487
ITGA2B	0.123026
CALHM3	0.124946
GPX7	0.12605
BAIAP2L2	0.126558
ARLNC1	0.126803
MYOM3	0.126924
JCAD	0.127453
KAZN	0.127603
FLJ22447	0.128495
SALL4	0.128905
NYAP2	0.130304
RASSF6	0.132785
LINC01843	0.133958
S100P	0.134648
SELENBP1	0.13752
AKR1C1	0.138977
ABCC3	0.139327
ZNF334	0.140015
INHBB	0.140978
RNF112	0.141978
ANXA8	0.142361
GGT8P	0.142402
CSF3	0.145779
TRIM29	0.1476
P4HA3	0.147629
MUC4	0.148639
WDR63	0.148727
GGT1	0.149067
HSPB8	0.149808
ANO1	0.150361
CXCL5	0.150718
TM4SF18	0.151376
LINC00601	0.152947
DHRS3	0.153218
CYP1B1	0.157039
BOLA1	0.157167
SPARC	0.158475
KIAA1324	0.16033
DIO2	0.160363
CX3CL1	0.161918
PTPRH	0.163425
CARD14	0.163606
SHISAL1	0.164199
TFF2	0.165094
KCNN3	0.165561
IRX5	0.166187
EYA4	0.166294
MMP19	0.166748
KCTD4	0.168976
HCLS1	0.169537
SNAP25	0.169657
CCR7	0.170792
STC2	0.170842
RHBDL2	0.172335
NLRP2	0.172382
MYO15B	0.172534
C2	0.172725
PXMP4	0.17915
LCP1	0.179777
LINC02454	0.180846
NRIP3	0.184525
HCN2	0.185375
CPM	0.186874
LAPTM5	0.191027
SLFN13	0.191212
KRT7	0.191663
SPX	0.19352
ASB2	0.193598
ZNF610	0.194365
SLC12A8	0.194543
NMRAL2P	0.194591
KCNJ8	0.196164
WNT7B	0.196251
QPCT	0.196852
MEIS3	0.196949
S100A4	0.197213
GSDMB	0.199096
HTR1D	0.199851
C10orf90	0.20088
EGF	0.20097
MT1F	0.201439
ST14	0.202227
NUP210	0.202955
PPP1R3G	0.203631
NOX5	0.204573
B3GNT7	0.20489
CCL20	0.205178
JOSD2	0.205491
NBPF3	0.205576
AFAP1L2	0.207327
CTXND1	0.207832
FHDC1	0.208195
RASGRF1	0.209023
VSIR	0.209523
GDF15	0.211236
IGDCC4	0.21289
KNDC1	0.213939
LMTK3	0.214972
BIK	0.215686
GBP4	0.215861
DAPK2	0.218035
C1S	0.220532
MILR1	0.221522
EPSTI1	0.221609
KYNU	0.222336
ADAP2	0.223253
CH25H	0.225092
TNIP3	0.227693
BATF2	0.229104
ANXA8L1	0.229243
CD34	0.231539
SLC25A34	0.232734
PITX2	0.234583
ADGRD1	0.234737
GUCY2C	0.235008
LINC01638	0.236542
RBM47	0.23832
PECAM1	0.240067
GOLGA8H	0.240826
SLC37A1	0.240854
LINC01303	0.242091
IFI44L	0.24218
KLRC2	0.242845
MEGF6	0.243468
SLC16A2	0.243549
RAP1GAP	0.244926
TRPM4	0.245888
MYLK	0.246958
C2CD4C	0.24733
IFIT1	0.247668
ISG20	0.248133
TP63	0.249565
MAP7	0.250049
CYP2S1	0.253463
XAF1	0.253957
HCN4	0.254645
SLC4A11	0.255188
ZDHHC11	0.256451
SDSL	0.256617
TNNT1	0.256778
HOXB3	0.259749
IRAK3	0.260742
JUP	0.261899
ITGBL1	0.26255
SH3PXD2A-AS1	0.262591
APOL3	0.265187
MST1R	0.265521
LIMS2	0.266768
PARD6B	0.266787
RNF43	0.267663
LUCAT1	0.268527
UCA1	0.269134
PLA2R1	0.270836
COPZ2	0.270936
FGD4	0.272135
JDP2	0.272265
FGFRL1	0.275137
SYCE1L	0.276351
ITGB4	0.276838
ZMIZ1-AS1	0.276947
ATP9A	0.279271
GIPR	0.281326
NPEPL1	0.282263
DENND6B	0.283339
RIBC2	0.286699
MIR3142HG	0.286867
TMC8	0.286922
PNPLA3	0.287048
TCAP	0.287327
SLC2A10	0.288459
LRRC7	0.288735
CST2	0.288924
ALDH3B1	0.289369
IFIT2	0.289962
GBP2	0.290709
MAP3K14	0.290741
DHX58	0.292151
UCN2	0.292917
DDX60	0.293601
CYP1B1-AS1	0.294084
CABYR	0.295673
SOD3	0.295694
KRT80	0.297023
LRRC23	0.297164
FUZ	0.297395
DOCK10	0.297693
FOXF2	0.297866
ACOXL	0.299329
HDAC11	0.301683
B3GALT5	0.302396
PIK3C2B	0.302415
HKDC1	0.30301
BMF	0.304237
OASL	0.304893
DOCK2	0.304974
C2CD4D	0.305113
MAP1LC3A	0.305119
SPTLC3	0.305666
SLC16A6	0.308537
RASL11A	0.30938
IQCD	0.31168
IFIT3	0.311937
ST8SIA1	0.312794
DGAT2	0.312973
EGFLAM	0.313
TNFSF18	0.3132
CYP27A1	0.314271
SPINT1	0.315107
GAB3	0.315141
COL18A1	0.315266
SIX3	0.319047
CYB561	0.319529
ADAM12	0.321913
CDA	0.322459
PITPNM3	0.323905
S100A3	0.324461
ODAPH	0.325285
TMEM92-AS1	0.32583
CDK15	0.326086
SEMA6B	0.326806
SCG5	0.327446
AOC2	0.327574
DACH1	0.328379
SLC16A14	0.330784
MEIS3P1	0.332599
TGFBI	0.333276
OAS1	0.333814
PLEKHA4	0.33384
PRRG4	0.334243
STYK1	0.334358
EGLN3	0.33439
EREG	0.334634
PCDH1	0.334909
SVIL	0.337483
OAS2	0.337552
COL7A1	0.338447
RGS9	0.339774
GPR176	0.340001
SYNPO	0.340253
EHD2	0.341028
PCAT7	0.341555
DNAH2	0.341674
ADGRD1-AS1	0.342711
PLXND1	0.342778
SSBP2	0.343146
ZKSCAN7	0.345456
SLAMF7	0.345652
METTL7A	0.347083
LTBP3	0.347406
FLVCR2	0.348143
SLC19A1	0.348474
RAPSN	0.348592
KLHL3	0.348704
IFI44	0.349089
AOC3	0.350326
FERMT3	0.350515
PTPRE	0.350691
LAMP3	0.35504
CAMK2N1	0.357368
MARVELD2	0.357818
PATL2	0.358169
SMAD6	0.358424
FAM50B	0.359208
GOLGA7B	0.360046
RYR2	0.360051
RRAD	0.360878
FAXDC2	0.361047
DOC2A	0.361894
GRIK4	0.362795
CAPS2	0.36342
GCA	0.363829
ABHD12B	0.366022
FCMR	0.366319
PALM	0.367625
BSCL2	0.36785
B4GALNT4	0.368052
MYSM1	0.369026
STBD1	0.369208
MALL	0.371145
CIART	0.373386
ITGB2	0.374956
PLA2G4C	0.37681
BLVRB	0.377324
SLC16A1	0.377394
RAB31	0.378118
CSF1	0.379569
SELPLG	0.379574
RBM24	0.379832
DKK3	0.379976
C1QTNF2	0.380405
LTBP2	0.380428
PPP1R3C	0.380682
TTC9	0.380738
COL9A2	0.384111
CYTH4	0.384372
KCNQ4	0.385371
IFNLR1	0.385681
C1R	0.386268
TRIM16L	0.386999
BOC	0.387225
BHLHE41	0.388548
CAND2	0.388921
LINC00205	0.390588
BST2	0.390839
ID3	0.391478
PLA2G6	0.391739
S100A2	0.392123
CRISPLD2	0.393343
PPM1E	0.393622
PLBD1	0.394304
LINC01232	0.395043
SOCS3	0.395474
PREX1	0.396016
PLEKHG4	0.396141
TNFSF10	0.396223
ID1	0.397168
PTGFR	0.397744
SLCO3A1	0.397765
CTSK	0.400332
ZNF506	0.400509
TNXB	0.400614
PRSS23	0.404656
IL18	0.404858
SH2D2A	0.40553
APOL6	0.406041
IFIH1	0.406192
LRRC56	0.407939
TMEM236	0.40837
IGFBP6	0.409584
CHAC1	0.410523
ECHDC3	0.410603
INAVA	0.411665
LOXL4	0.412524
EPHB3	0.414065
ZNF585B	0.414402
SAMD9	0.414927
CD82	0.414964
ISG15	0.415108
FRMD6-AS1	0.415467
C1QL3	0.417007
IGFBP4	0.417132
COL6A1	0.41755
TMEM159	0.41763
ARHGAP45	0.417914
RGL3	0.417955
EBI3	0.418619
NTSR1	0.419555
FSIP2	0.419676
SLC7A7	0.419812
BAMBI	0.420918
TPP1	0.420948
PAPLN	0.422662
SLC22A18	0.423686
TRIM59	0.423802
RAD51C	0.424458
ALDH1A3	0.425007
AKR1C3	0.425681
HSPA1A	0.426324
GFPT2	0.426805
HTR7P1	0.427221
ATL1	0.427351
GATA3	0.427994
ANK2	0.428624
ABCC6	0.430306
SEPSECS-AS1	0.430307
ARL4D	0.431794
EML1	0.433551
SLC27A3	0.433641
TLR1	0.435792
TGFBR3	0.435816
CXXC4	0.435968
F2RL2	0.436141
ENO2	0.436263
GPR19	0.436476
LRRK2	0.437259
RASGRP3	0.438009
PYM1	0.438214
TSPAN15	0.43825
SLFN5	0.438773
BCL3	0.439365
CDKL2	0.439812
OPTN	0.440298
TGFB2	0.44066
RHEBL1	0.441009
TGFB2-AS1	0.442085
CSF1R	0.442519
EEF1AKMT2	0.442756
OXTR	0.442808
PTTG1IP	0.443642
CPE	0.444526
CD163L1	0.444556
HFE	0.445589
HELB	0.447017
CALHM2	0.447391
LINC02188	0.447994
IL15	0.448112
SERINC2	0.448215
NXN	0.448322
B4GALNT3	0.448578
VAMP1	0.448987
LINC01588	0.449741
LMBR1L	0.449843
MKX	0.450178
ZNF608	0.450191
COL1A1	0.4508
RAB3D	0.450889
PTGER2	0.454025
MAP3K8	0.455015
SLC47A1	0.455164
MLPH	0.456151
PRR16	0.456195
ABCA10	0.456258
APOBEC3G	0.45629
SNAI1	0.456367
SERPINB9	0.456444
MASP2	0.456501
TNFAIP2	0.456502
EPS8	0.456517
SCART1	0.456824
OSGIN1	0.457175
USP48	0.457438
VDR	0.457457
TNFRSF14	0.457512
CST7	0.458475
TMEM92	0.45924
TOB1	0.459485
GSTM2	0.459897
PSMB9	0.460737
A4GALT	0.460949
CREB3L1	0.461333
COL16A1	0.462171
GRHL1	0.462544
GRB7	0.46341
STAT6	0.464913
MYRF	0.465043
ST5	0.465859
PRICKLE2	0.466784
CD63	0.466954
COLGALT2	0.467683
ZNF558	0.467972
ANKRD29	0.468279
RECQL	0.468489
FKBP11	0.46854
ZIC2	0.468778
DLG3	0.468788
EHF	0.468799
CPNE7	0.469074
QRICH2	0.469214
SH3GL1	0.469446
LINC01481	0.469847
TIAM1	0.470969
ITGB3	0.470998
RPL13AP20	0.47237
SVIL-AS1	0.472477
TRPV2	0.472613
PCED1B	0.473417
TOX2	0.473445
RHOBTB3	0.474005
GPR83	0.47464
ST8SIA4	0.47509
NLRC5	0.475504
KCNAB3	0.475713
GABARAPL1	0.4767
TRIB3	0.477145
EVI2A	0.477222
TMEM19	0.477232
RIOK3	0.478904
ELF3-AS1	0.480198
H2AFJ	0.480244
LINC01128	0.480336
SERTAD4	0.480344
CCL28	0.480525
TGM2	0.480784
COPRS	0.480928
CCDC65	0.48117
COL6A3	0.481365
LAMA3	0.48192
SP6	0.482992
NGEF	0.483103
ADAMTSL5	0.483264
SELENOM	0.483903
EIF4G3	0.484634
CD40	0.484829
ANGPTL4	0.484898
CEP112	0.485464
CTSS	0.485565
ETFRF1	0.486404
PRKG2	0.486431
SLC25A35	0.486483
CBX2	0.48664
KRAS	0.486795
IGSF9B	0.487595
HMG20B	0.488042
CD9	0.488092
ACSL5	0.488286
NES	0.488718
RASSF3	0.489
IL6R	0.489368
TEX14	0.489501
CTSD	0.489789
PCBP3	0.490287
SLC22A23	0.490627
P2RY2	0.490884
PPFIA4	0.491188
MANSC1	0.491384
S100A10	0.491996
ETFBKMT	0.494047
MX2	0.494382
PLCG2	0.49461
H1FX-AS1	0.495249
SGMS2	0.49648
ANO6	0.496841
SLC1A3	0.497413
DHRS7	0.497667
DNAJC22	0.498279
TSPAN2	0.498578
CC2D2A	0.498629
TRANK1	0.498743
ZNF605	0.498951
CD55	0.499706
ACSM4	0.50029
ETFB	0.50103
PPP3CB-AS1	0.502987
CATSPER1	0.50381
FRMD4B	0.504204
FBLN7	0.504474
RARG	0.505306
PLEKHF1	0.505395
PLEKHM1	0.505858
SEC23A	0.506228
GOLT1B	0.506364
SNED1	0.506434
TAPBPL	0.506705
PCDH7	0.506914
TTLL1	0.508325
NKX3-2	0.508464
FAM45A	0.509625
MUL1	0.509711
ANKRD1	0.510025
SNTA1	0.510131
ARL8B	0.510917
PLEKHA5	0.511323
ZNF488	0.511406
HERC6	0.511658
LMCD1	0.511873
NUCB2	0.51212
ZNF385B	0.512769
GFAP	0.51327
LRRC27	0.513615
TLR3	0.513832
EPAS1	0.513847
GUCY1B1	0.513939
ILDR2	0.514136
CLCF1	0.514568
CTNNBIP1	0.514847
GDPD5	0.515388
EFCAB5	0.516026
ANKRD44	0.516193
MR1	0.516527
HSPG2	0.517722
TRADD	0.517859
LRP1	0.518029
FBXL14	0.518416
CEACAM19	0.519305
CD22	0.521364
PANX2	0.522016
TRAM1L1	0.522055
DERA	0.523216
UNC93B1	0.523424
C12orf4	0.523662
ERO1B	0.524356
LYSMD4	0.524915
BCAS4	0.525383
KRT15	0.525495
SHISA4	0.525843
JPH2	0.526358
NQO1	0.526451
NOL4L	0.526848
SLC35D1	0.526954
SLC15A4	0.528014
RPH3AL	0.528387
FGF1	0.528576
COX16	0.530038
PPM1H	0.53083
KIF21A	0.531053
IFFO1	0.531901
CASP7	0.532052
FGGY	0.532061
STX2	0.532067
TICAM1	0.533436
PDLIM4	0.533557
KIAA1217	0.533715
DENND5B	0.534273
PAPPA2	0.534634
ARL6IP5	0.535721
SSH2	0.53588
ELFN2	0.535985
ZNF585A	0.53614
ACBD4	0.537062
FRRS1	0.537145
ATP10A	0.537222
EEF2	0.537941
BHLHE40	0.538344
PLPP4	0.539075
COX14	0.539086
POLD4	0.539698
NANOS1	0.539746
LGALS3	0.54005
ADARB1	0.540186
DEPDC7	0.540679
CRNDE	0.541232
LAMA5	0.541351
PWWP2B	0.541814
MTMR11	0.54209
FEM1A	0.542202
AATF	0.542735
C3	0.542763
RAB42	0.543824
MVP	0.544296
DTX3L	0.544339
GSTZ1	0.544485
DDIT3	0.544515
SLC39A11	0.544528
ACSS3	0.545414
ZNF555	0.545732
DOHH	0.546294
MBD6	0.54721
SLC38A4	0.547919
PYGL	0.547921
LRP5	0.548437
ZFP3	0.548892
AKR1E2	0.548963
HAPLN3	0.549955
DNAAF3	0.550117
TIMP2	0.550509
STK38L	0.550691
R3HDM2	0.552131
FAM174B	0.552463
MOB3A	0.55257
IL17RA	0.552598
WHAMMP3	0.552653
B3GNT9	0.55277
PXK	0.553225
ZNF737	0.553476
BIN1	0.5544
TK1	0.554972
TNFSF13	0.555134
NRP1	0.555193
TSPAN31	0.555364
PARP14	0.555991
EPHX1	0.556276
S100A6	0.556511
SPSB2	0.556681
CDCA7	0.55703
LIMA1	0.557195
EVPL	0.557658
UQCR11	0.557963
MMD	0.557991
ALDH6A1	0.558259
EMP1	0.558484
PLEKHM1P1	0.558497
C5orf56	0.558535
DAB2	0.558712
HP1BP3	0.558717
ERAP2	0.559112
IL11	0.559459
CELSR1	0.559859
TCN2	0.559932
RFX2	0.560163
TRAF5	0.560333
COTL1	0.56061
NPAS1	0.560629
SBNO2	0.560817
SRC	0.561021
OAT	0.561184
IKBKE	0.561255
CCDC144B	0.561856
TROAP	0.562191
SLCO4A1-AS1	0.563176
PDE11A	0.56371
PCK2	0.563899
PLXNA1	0.564006
DGKE	0.564172
TGFB1I1	0.564768
MIEN1	0.564895
E2F2	0.565077
CREBL2	0.565452
ATP8B3	0.566115
TRIM47	0.566313
ENGASE	0.566442
ZNF254	0.566698
GPR157	0.56696
NPR3	0.567117
SLC39A3	0.567483
MAVS	0.56785
TOLLIP	0.568297
C19orf24	0.56851
ACOX2	0.568653
SLC33A1	0.56952
SIRT6	0.569595
NEMP1	0.570185
HVCN1	0.570644
EMC10	0.570675
C1orf115	0.570734
AACS	0.570802
APOL2	0.571208
ATP2B4	0.571726
ZNF43	0.572272
CYBC1	0.572284
MPND	0.572696
TPM1	0.572709
CNN2	0.572742
PRLR	0.573682
PIP4K2A	0.573891
PLSCR4	0.574198
HLA-DMA	0.574812
COX17	0.574998
MYL9	0.575175
DLGAP1-AS2	0.575374
PLIN3	0.576121
MED24	0.57639
MSL1	0.577084
ADCY7	0.577571
ATG101	0.577597
FTH1	0.577633
ARNTL2	0.577777
PINK1	0.57795
SH3TC1	0.578044
TBC1D8	0.578505
SLC16A3	0.580228
F2RL1	0.580865
RAB5B	0.581003
ALDH3A2	0.581221
SLC35F3	0.581295
STAT2	0.581385
SERTAD3	0.582003
PRR13	0.583223
LETMD1	0.583339
ATN1	0.583551
REEP3	0.584593
WDSUB1	0.585827
MYBL2	0.58627
LXN	0.586571
EMP2	0.587011
LLPH	0.587058
NABP2	0.587306
RAB18	0.587328
JMJD6	0.58771
DAZAP2	0.588022
BAIAP2-DT	0.588142
UBE2G2	0.588343
PRTFDC1	0.588636
TRAK1	0.589201
SPRYD3	0.590296
NDUFS7	0.59042
NMNAT2	0.590858
MIER2	0.590948
OSBPL5	0.591525
NF1	0.591995
SLC16A7	0.592386
GNA15	0.592602
GPR68	0.592606
NET1	0.59267
OAZ1	0.59277
CLEC2B	0.592929
YBEY	0.592941
ATF7IP	0.593101
CSTB	0.593282
CTDSP2	0.593583
TUBD1	0.594044
EPB41L1	0.594547
LSS	0.594684
UBALD2	0.594787
TMEM106C	0.594888
SDF2L1	0.594973
MYO18A	0.596204
RGS10	0.596408
CCDC186	0.59657
LNX1	0.596716
SEMA3F	0.597021
CACTIN	0.597034
PPARGC1A	0.597767
CASP1	0.598694
SNF8	0.5988
CRYZL2P	0.598863
SMARCE1	0.598911
BAG3	0.599162
CABLES1	0.599193
MYDGF	0.599216
FAM207A	0.59959
TACC2	0.599765
LYST	0.600213
IL1B	0.601914
ARNT2	0.60192
STIM1	0.60199
FAH	0.602665
FBH1	0.603073
LPIN3	0.603076
B2M	0.603234
MFAP2	0.603447
EPN2	0.60359
THRB	0.604207
ZBED5-AS1	0.60434
INPP1	0.60443
GLRX	0.604516
ROBO4	0.60455
RFFL	0.60455
ZCRB1	0.604572
SLC37A2	0.604789
ASAP3	0.605273
PCDHB13	0.605494
COMMD3	0.605638
PDCD4	0.605772
EDIL3	0.605942
RNF213	0.605948
F2R	0.606629
NDUFA11	0.607186
AEBP2	0.607375
KAT2B	0.607546
NPTN	0.607807
MYEOV	0.60836
HDAC7	0.608553
ORMDL3	0.608628
LRRK1	0.608725
CCSAP	0.608785
MFSD12	0.6089
FN1	0.609323
GABPB1-IT1	0.60942
IFI35	0.609512
CMAS	0.610206
ZNF140	0.610598
ABHD17A	0.610945
GBP1	0.611097
NEK3	0.611874
CTDSPL	0.612027
AGBL3	0.612253
DNASE1	0.612692
NMD3	0.612934
FBXL2	0.613541
CASP10	0.613987
FAM171A1	0.614385
PHLDA2	0.615304
DIP2B	0.615687
PARG	0.615933
TM7SF3	0.616089
TNFRSF1A	0.616147
TIMM13	0.616269
NUMBL	0.616353
MFAP3	0.61674
DAD1	0.61686
ABHD6	0.617099
PLCD3	0.61736
TRAK2	0.617479
PHYH	0.617975
MSH5	0.618158
RAPGEF3	0.6191
PRKCH	0.619314
IRF2BPL	0.619471
GJB2	0.619497
PFKM	0.619616
GABPB2	0.619776
ZNRF1	0.619978
PSMB10	0.620241
ECE1	0.620254
BAIAP3	0.620719
CDKN3	0.620752
PBX4	0.620832
TRAPPC10	0.621177
MAGOHB	0.621586
FRMD4A	0.621613
F13A1	0.621837
CARD19	0.621876
ZNF84	0.621897
SLC16A5	0.622157
AGAP9	0.622195
CPNE2	0.622266
FAIM	0.622452
CERS5	0.622558
CDADC1	0.622562
TUBA1A	0.622789
ACSF2	0.622812
NUAK2	0.622847
KATNAL1	0.623217
BAIAP2	0.623507
CARD10	0.623574
CITED4	0.62369
ADAMTS3	0.623734
MGAT5B	0.623818
WDR11	0.624223
SH2D3A	0.624978
AHNAK2	0.625074
RSU1	0.626404
CCPG1	0.626637
CDC6	0.62667
KCNAB2	0.626985
NADSYN1	0.627249
PYROXD1	0.62859
TIMM23	0.628744
PFKP	0.629356
MGST1	0.629416
SUOX	0.629639
PLCH1	0.629728
SESTD1	0.629757
AAMDC	0.629942
PPIC	0.630094
RPL41	0.630123
NBR2	0.630159
YJEFN3	0.630738
SLC35G2	0.630844
HTATIP2	0.63105
ULK1	0.631054
STX7	0.631183
CDCA3	0.631256
AMIGO2	0.631355
FZD2	0.631993
CENPU	0.632138
ELF4	0.632143
MDM1	0.632411
DDX51	0.632741
MAFF	0.632902
C10orf88	0.632969
UHRF1	0.633217
KRT10	0.633251
ERO1A	0.633258
STARD3	0.6333
ZNF350	0.634301
ZFAND4	0.634548
HNMT	0.634905
ATP6V0E1	0.63498
KLHL2	0.635098
ROR1	0.635389
LTBR	0.635906
ATRNL1	0.636077
SMUG1	0.636177
PMM1	0.636192
CDK2	0.637494
RHNO1	0.637539
LASP1	0.637957
LNPK	0.637986
NECAP1	0.638031
ZBTB7A	0.638513
ARHGAP12	0.638588
RARA	0.63884
CREB3L4	0.639016
CELF2	0.639119
CCNDBP1	0.639154
FAM114A1	0.639242
ETV6	0.64
MSRB3	0.640126
TSFM	0.640544
C17orf53	0.640636
TPT1-AS1	0.640815
MGST2	0.640916
SPRY1	0.640942
LIME1	0.641025
MXRA8	0.641118
TRIM6	0.641279
GNS	0.641324
MFSD1	0.641571
PABPC4L	0.642149
CBR1	0.642285
PHF11	0.642545
NCOA4	0.642714
ENDOV	0.642753
NEURL1B	0.642756
ATXN1	0.642904
COL4A1	0.643058
MFSD6	0.643128
MRPL51	0.643247
KIAA1211	0.643278
ACSS2	0.643421
DBF4B	0.643745
DIP2A	0.64384
TSKU	0.643854
ESPL1	0.643935
ZNF678	0.643978
FAM234B	0.644073
PLSCR1	0.644497
CCDC71	0.644577
VGLL3	0.644624
BMP4	0.644842
FBXL20	0.645126
ARHGAP27	0.645272
TNFAIP8	0.645394
SIRT7	0.645525
SCAMP4	0.645719
SLC48A1	0.645793
CCNYL1	0.646113
STOML1	0.646124
ASB8	0.646477
SYNGR2	0.646682
PTMS	0.646805
THRA	0.647039
PXMP2	0.647045
ABHD4	0.647609
CHST15	0.64802
DAPK3	0.648078
GNA11	0.648206
SLC35E3	0.64835
FGFR1OP2	0.648373
EMC3-AS1	0.648505
PLLP	0.648993
DDX23	0.649026
CENPN	0.649192
RCSD1	0.649296
BNIP3	0.649378
PLD3	0.649581
SEC23IP	0.649607
ARHGAP40	0.649831
CYTH1	0.649988
PIAS4	0.650078
TSPAN9	0.650088
SRGAP1	0.650737
SNPH	0.650797
PDXK	0.651108
HEBP1	0.651254
PRKAG1	0.651433
TMEM259	0.651502
XBP1	0.651603
LINC00511	0.651781
CUEDC1	0.651839
RHOB	0.651855
SECTM1	0.65187
PFKFB3	0.652015
DCLRE1A	0.652147
SNHG11	0.652177
IRF1	0.65306
TTLL7	0.653636
CHFR	0.65374
DIP2C	0.653958
TMEM51	0.65418
WNT3	0.654446
TEAD2	0.654455
SEMA3B	0.654536
IFITM3	0.654616
RHBDF2	0.655045
PLXNA3	0.655074
KCTD6	0.655427
CDKN1B	0.655718
MCMBP	0.655738
C2orf27A	0.6558
MTHFR	0.655821
LARP4	0.655945
DUSP16	0.656325
DDIT4	0.656333
AVPI1	0.656366
EPS8L2	0.65645
ANXA5	0.656472
LEPROT	0.657416
PHLDB2	0.6575
TP53I13	0.657614
SFSWAP	0.657936
FOXJ2	0.658029
UQCC1	0.658175
C21orf58	0.658356
MINDY3	0.65878
SPECC1	0.658932
RPS6KL1	0.659039
C5orf63	0.659304
SLC38A6	0.659371
FAM107B	0.659778
ZNF768	0.660245
C4orf33	0.660259
CFAP44	0.660519
RASSF8	0.660589
TUFT1	0.66118
RPS6KA2	0.661576
MICAL2	0.661763
RAC2	0.661941
GFM2	0.66208
ZNF568	0.66255
AFAP1-AS1	0.663082
FBRSL1	0.66314
ZNF652	0.663219
MYL6	0.663387
ELOVL7	0.66353
KCNS3	0.663589
MSRB2	0.663712
CSGALNACT2	0.663769
ATAD5	0.663945
REXO1	0.663945
MED21	0.664106
ZNF513	0.664151
RAP1B	0.664206
MTIF3	0.664787
FMNL1	0.664815
NMT2	0.664993
TBC1D9	0.665486
HDGFL2	0.666334
LTBP1	0.666635
SNX11	0.666808
SMARCC2	0.667049
CD276	0.66723
TMEM241	0.667335
CRACR2A	0.667366
CCNT1	0.667448
TIMELESS	0.667476
SPATA20	0.667489
LONP1	0.667521
MAP2K2	0.667558
ACER3	0.668004
UBE2T	0.668134
TEFM	0.668363
SKA2	0.668374
DUS3L	0.668531
PLEKHJ1	0.668876
ARPIN	0.668981
COL6A2	0.669036
DHTKD1	0.66935
MX1	0.669546
MAPK8IP3	0.669749
PPCDC	0.669851
PARVA	0.670211
ACADSB	0.670468
ERBB2	0.671011
ARHGAP23	0.671423
YEATS4	0.671443
WBP11	0.671731
CCDC77	0.671745
BDNF	0.672534
OGFR	0.672923
TCIRG1	0.673094
KLHDC8B	0.673273
DYNLRB1	0.673277
R3HDM4	0.673368
SATB2	0.673921
ARF3	0.674279
PPP2R2D	0.674452
INPP5F	0.674795
COMMD6	0.675014
ABLIM1	0.675291
SLC2A3	0.675397
STK11	0.675441
SAMHD1	0.67577
DNAJC15	0.675802
SGMS1	0.675867
COPZ1	0.676098
CEP120	0.676335
PAK1	0.676459
MINDY2	0.676594
DNAL4	0.677158
YAF2	0.677218
ANXA4	0.677347
CTR9	0.677403
SEC61A2	0.677874
TMEM189	0.677961
SWAP70	0.678073
MARS	0.678078
HACD2	0.678169
SCAF11	0.678249
CSAD	0.678422
RASSF5	0.679223
TWF1	0.679247
PDE5A	0.679323
BAHCC1	0.679433
IRS1	0.679478
SLITRK5	0.679608
ZRANB1	0.679798
MRPS35	0.679831
ACBD5	0.679984
MRTFB	0.680023
LINC01145	0.680213
STEAP3	0.680229
KLHL36	0.680364
KIAA0930	0.680621
TRPC1	0.68071
RACGAP1	0.680876
ATF1	0.681206
BCL2L13	0.681365
CRLF3	0.681567
ZC3H10	0.681765
SQSTM1	0.681809
PAQR5	0.682053
PARD3B	0.682304
NOC4L	0.682304
CENPM	0.682799
UNKL	0.682824
GPD2	0.682834
ABHD2	0.682841
TVP23B	0.68329
JPT1	0.683431
ZNF268	0.683583
RAD51B	0.683856
CEBPG	0.684066
DNM1L	0.684241
PRR5L	0.684263
SFT2D2	0.68448
SNX7	0.68472
PTK6	0.685195
STK32C	0.685368
RPL38	0.685394
CTSZ	0.685429
CSRP1	0.685435
LHX4	0.6855
ITGA10	0.685591
PPHLN1	0.685846
CDK4	0.686169
CISD3	0.686392
FUCA2	0.686402
CAT	0.686559
ZBTB7B	0.686577
GRAMD1A	0.686664
SLC11A2	0.687263
SPAG16	0.687348
SELENOW	0.687377
LRRC58	0.687626
STK10	0.687668
POLR3GL	0.687814
AIFM2	0.687838
SLC29A3	0.687936
SLC41A2	0.688007
NPC2	0.688035
GPCPD1	0.6882
ACBD7	0.68823
FAM204A	0.688314
GLIS2	0.688424
ADPRHL1	0.688444
NTN4	0.688623
PLEKHA2	0.688973
TAF3	0.689117
FAM171B	0.689211
RTN2	0.689666
CSF2	0.689981
KREMEN1	0.690084
ALG10B	0.6901
HLA-DPA1	0.690143
RCN3	0.690384
WBP2	0.690555
ANXA11	0.690721
RAD51D	0.690847
SAMD8	0.691197
ZNF600	0.69125
AP3S2	0.692266
TCEA2	0.692305
FAM160B1	0.692482
NHLRC2	0.692545
GAS2L1	0.693053
RANBP3	0.693443
COQ10A	0.6935
PIP5K1C	0.693515
FNIP1	0.693825
CPNE8	0.69405
M6PR	0.694152
KIN	0.694461
TALDO1	0.694537
ANKRA2	0.694606
DZIP1L	0.69474
SLC2A13	0.695038
TPGS1	0.695074
FUBP1	0.695333
PDE4D	0.695493
PHLDA3	0.695655
STAM2	0.696122
HNRNPF	0.696165
HAGH	0.696173
LNX2	0.696556
STXBP4	0.696566
EPHB2	0.69659
RAMP1	0.69666
IKZF5	0.696696
NR1H2	0.696852
CPD	0.697376
FAM174A	0.697411
TOP2A	0.697487
ETV4	0.697536
CYB5R1	0.698725
ENAH	0.698743
AP3M1	0.698816
NSUN6	0.699008
MLF2	0.699058
HEG1	0.6994
GLCE	0.699406
CD74	0.699518
TOM1L2	0.699572
RAB11FIP2	0.699639
SPATC1L	0.699748
HOMER3	0.700015
LMNA	0.700518
SH3BP2	0.700685
P4HA2	0.700752
BRCA1	0.700784
SHTN1	0.700802
RHBDF1	0.700836
DCAF7	0.700836
CYBRD1	0.700917
CCDC149	0.701082
BSG	0.701331
ITGAV	0.701475
LRP6	0.701533
IQSEC1	0.701692
LYPD6	0.701845
NFIC	0.701975
RNF41	0.702908
RPS15	0.702922
INTS8	0.70298
ZNF93	0.703107
NUP107	0.703149
ZNF264	0.703183
SNX33	0.703258
VANGL1	0.703626
RASSF4	0.703836
DNAJB5	0.704012
SYTL2	0.70413
MON2	0.704412
EIF2B2	0.704451
DNAJC6	0.70447
SMOX	0.705001
RGL1	0.705689
PEX5	0.705965
CAND1	0.705971
IL1R1	0.706063
RPL36	0.706232
LGALS1	0.706353
FAM214A	0.706429
PIAS3	0.706445
CRACR2B	0.70645
RPL23	0.706552
ZNF385A	0.706607
SEC14L2	0.706675
SLC9A3R1	0.706872
CBX4	0.706949
HACD1	0.707185
DAZAP1	0.707533
AP3D1	0.707666
LYSMD3	0.708017
FRS2	0.708125
SLC9A3R2	0.708299
DNAJC14	0.708429
ZFC3H1	0.708563
WIPF2	0.708679
TBC1D10A	0.708719
DZIP1	0.708893
PITX1	0.708989
CXXC5	0.709191
TRIM16	0.70927
MASTL	0.709273
ENOX1	0.7094
HIF1A	0.709423
MRPS23	0.709508
ZNF486	0.709632
YJU2	0.709655
ZNF271P	0.710081
ARHGEF3	0.710199
MPC2	0.71042
DOT1L	0.710478
DUS2	0.710563
IFT43	0.710731
HID1	0.711098
DCP1B	0.711623
BRI3BP	0.711924
PLCL2	0.712044
KANK2	0.712063
UBC	0.712344
RBM17	0.712413
STAT5A	0.712491
ELF1	0.712577
PRNP	0.712667
CCNE1	0.71278
RRAS	0.71292
LEMD3	0.712998
CEP70	0.713017
TBC1D30	0.713097
RAD52	0.71372
SRXN1	0.713778
EFNB2	0.713795
SCRN2	0.713845
ABRAXAS2	0.713929
MCM6	0.714019
SGPP1	0.714035
MEX3D	0.714588
LSM7	0.715142
TXNRD1	0.715522
IL17RC	0.715814
HSD3B7	0.715959
FAM177A1	0.71646
LINC00857	0.71651
KDM4B	0.716582
DNMT3B	0.716663
TMEM50B	0.716704
C4BPB	0.71729
MRPL12	0.717469
VEZF1	0.717496
LPCAT2	0.717754
DNAJB2	0.717944
PCBD1	0.718217
ZNF511	0.718466
BRD1	0.718489
ADIPOR2	0.718632
HERC5	0.718666
ZNF212	0.718758
NEK2	0.719173
MBNL2	0.719306
RAB21	0.719325
NAT9	0.719331
ADCY9	0.719423
CHP1	0.719549
NENF	0.719882
DMXL2	0.720122
SNAP29	0.720331
LRRC59	0.720409
PHAX	0.720472
ASB13	0.720677
KCTD21	0.720806
EFNA5	0.721247
TMEM41B	0.721302
ZNF518A	0.721882
MCM10	0.72192
BCAS3	0.722211
DAGLA	0.722338
NSUN7	0.722508
BRIP1	0.722892
TANC2	0.723067
PPFIBP1	0.72362
WASHC2A	0.723971
GMPPA	0.724309
SERTAD4-AS1	0.72432
PLEKHO1	0.724688
NSRP1	0.724835
ERGIC2	0.724866
ATP5MC2	0.724905
CALCOCO2	0.724988
SHCBP1	0.725092
TPRA1	0.725112
SPAG9	0.725594
SMAD3	0.725615
BAZ2A	0.725687
SCAPER	0.725827
TAOK1	0.72589
TCF7L2	0.725959
DDX11	0.726414
RHOG	0.7266
SP1	0.726795
NACA	0.726885
VPS13C	0.727066
SLC15A3	0.72719
FBXL3	0.727282
CCRL2	0.727321
NDUFA9	0.727354
CAVIN2	0.727367
C2CD2	0.727757
TMF1	0.727813
DPP9	0.728328
ZBTB4	0.728338
SMAD7	0.728361
GPRC5A	0.728387
RAB27A	0.728457
ITGB1	0.728512
DNAJC1	0.728518
FZR1	0.728636
GPX4	0.728767
RCN1	0.728921
ATF7	0.729341
AMDHD2	0.729404
HPS1	0.72942
LINC02210	0.729466
S100A11	0.729776
ATXN7L3B	0.729856
CREB3L2	0.729887
GNPDA1	0.72997
TSPAN4	0.730057
ABCA5	0.730442
CDC25C	0.730465
TBK1	0.730484
LMO7	0.730568
ZNF248	0.731061
ELL2	0.731704
CDC42EP4	0.731741
WDR89	0.731845
MDM2	0.731997
RPL19	0.73207
CELSR3	0.73208
CSNK1G2	0.732189
NECTIN2	0.732309
OGA	0.732879
APC2	0.733369
SUZ12P1	0.733379
C1orf131	0.733668
ZNF524	0.733704
WNT5B	0.733744
NCF2	0.73384
ZNF28	0.733851
TPI1	0.733896
TFAP2C	0.733949
PKMYT1	0.733999
TULP3	0.73424
TANK	0.734255
RASSF1	0.734323
RMI2	0.734581
ZNHIT3	0.734646
KIF18B	0.734755
PRPF18	0.734788
ERAP1	0.734811
USP40	0.735262
ZC3H12A	0.735453
PRX	0.735467
SELENOS	0.735535
CDK7	0.735811
SMIM14	0.736755
LRIG1	0.736883
GOLGA3	0.736898
ZNF766	0.737335
TP53RK	0.737531
SH3GLB1	0.737648
CLTB	0.737807
HPS3	0.738134
ARHGDIB	0.738248
TMEM135	0.73834
FOXP1	0.738375
COPS9	0.738559
FNIP2	0.738566
RAVER2	0.738619
WDR37	0.739027
WASHC2C	0.739205
TMBIM6	0.73947
MLLT1	0.739992
DUSP3	0.740047
LGALS3BP	0.740438
COA4	0.74073
RPTOR	0.740764
PTGES3	0.740792
TNRC6C	0.740874
ZNF764	0.742055
DHX32	0.742065
ARFGAP3	0.742093
DRAM2	0.742183
POLE	0.742401
NDUFB3	0.742484
LANCL1	0.742932
ZFYVE1	0.743123
MIR22HG	0.743407
SLC38A1	0.743628
POP4	0.743941
ABI1	0.744192
ECM1	0.744253
FOXM1	0.744387
GPR1	0.744628
B4GALT5	0.744632
HEXA	0.744688
SFR1	0.744774
SLC35B1	0.744846
XPOT	0.744871
TAF15	0.744895
USP6NL	0.744905
CRELD2	0.745104
GOSR1	0.745148
ABHD12	0.745352
PSMB3	0.746051
TCF3	0.74625
TTC12	0.746501
ACTR10	0.74674
ZCCHC24	0.747239
ZNF100	0.747267
LINC00467	0.747291
RAB30	0.747381
TEX2	0.747526
KLHDC10	0.747629
SECISBP2L	0.74826
SAT2	0.748381
PFKL	0.748496
ABCA7	0.748872
PLD1	0.749206
SYNRG	0.749283
SMPD1	0.749321
DCAF5	0.749407
PTPRJ	0.749446
GRK2	0.749523
E2F8	0.750165
ZNF85	0.750286
FZD7	0.75033
AHSA1	0.750659
FAM110A	0.750787
ZDHHC6	0.751056
FGD6	0.75127
CHEK2	0.75129
USP43	0.751321
WIPI1	0.751363
STAM	0.75143
ZNF720	0.751466
LACTB	0.751745
BORCS8	0.752073
MED1	0.752097
ETNK1	0.752879
FBXW7	0.752921
HMOX1	0.753102
ATP5F1B	0.75329
FOXA2	0.753413
UPF2	0.753457
IL17RD	0.753904
SAP30BP	0.753948
BCAT1	0.753953
NCLN	0.75399
TUBGCP2	0.754133
LIMD1	0.754255
TSC22D1	0.754349
MAPK8	0.754604
NUP85	0.754881
CARHSP1	0.755113
SH3RF2	0.755204
YIF1A	0.755243
N4BP1	0.755418
SLF1	0.755461
DYRK2	0.755731
MRPL27	0.755807
TM2D1	0.755823
ATP5MD	0.755955
GIT1	0.756513
UGDH	0.756535
CWC25	0.756539
CEBPB	0.756618
LPCAT3	0.756633
CTTN	0.756943
RNF115	0.75698
PLCE1	0.756995
FLG	0.75719
LRRFIP2	0.757259
PPIP5K1	0.757271
GXYLT1	0.757473
TRUB1	0.757521
CARS	0.757614
RYBP	0.757628
MLH3	0.757691
TBC1D15	0.758114
PCF11	0.758132
SH3TC2	0.758643
SCRN3	0.758761
APH1B	0.758865
TKT	0.758941
CCDC8	0.759044
HSD17B11	0.759197
SUMO3	0.759429
PML	0.759439
POLR2L	0.759467
NDFIP1	0.75948
DCLRE1C	0.759497
RRP1	0.759613
GLRX3	0.75979
HS1BP3	0.759842
MCM3AP	0.759872
SHC1	0.759901
CFH	0.760378
LGALS8	0.760453
NUMB	0.761156
FAM160B2	0.761253
ABCC1	0.76128
MBD3	0.761404
SUPT20H	0.761468
PTER	0.76154
ANKRD52	0.761797
ZNF267	0.761874
RNF126	0.762514
NFATC2IP	0.762756
CREBZF	0.762982
BCL10	0.763164
HIPK2	0.763254
GULP1	0.763445
CMC1	0.763486
ATL3	0.763522
COA6	0.763707
DYNLL2	0.763871
FCHSD1	0.763964
MAP3K12	0.764162
GALNT5	0.764224
CSNK1D	0.764343
SREK1IP1	0.764853
KIAA0513	0.76516
TSPAN3	0.765276
MCM5	0.765404
ST3GAL2	0.766116
PPP1R7	0.766631
RIN1	0.766758
SCPEP1	0.766758
CHAF1B	0.767136
LAMTOR1	0.767968
LARP4B	0.768219
AJUBA	0.768442
KIF5B	0.768759
ATP6V1E1	0.768921

## Sheet: Upregulated genes
Gene Name	Fold Change
NLGN2	1.30025
PLEKHN1	1.3009
PCNP	1.30122
EIF5A2	1.30147
CEP192	1.30151
LINC01184	1.30152
ANKRD13B	1.30178
PRRC2A	1.30187
USP39	1.30203
ACTR8	1.30243
QTRT1	1.30248
ZCCHC17	1.30262
CUEDC2	1.30277
KEAP1	1.30302
IFT88	1.30315
GBE1	1.30367
CCNK	1.3041
FAM76B	1.30415
TMEM128	1.30441
SESN2	1.30446
PCCB	1.3049
CYSTM1	1.30503
MLEC	1.30503
RCOR3	1.30528
ZFP1	1.30572
FCHSD2	1.3062
FAM155A	1.30662
ATP6V0A1	1.30683
ZSCAN9	1.30701
ZBTB22	1.30782
SZT2	1.30789
NLK	1.30814
NAA15	1.30818
NXPE3	1.30838
QPCTL	1.30868
ZW10	1.30886
ABCF3	1.30888
ZNF175	1.30927
SAMD4B	1.30929
FBXO33	1.3101
ZMPSTE24	1.31027
NDUFB7	1.3105
PRKCI	1.31054
MMP14	1.3106
PRDX1	1.31063
PPP4R1	1.31068
WASF2	1.3107
ACTL6A	1.31077
B4GALT7	1.31094
SENP5	1.31125
KDM3A	1.31185
EPS15	1.31201
MOK	1.31291
DOCK6	1.31359
AKT1	1.31362
CLSPN	1.31381
CYP2R1	1.31413
PRDM15	1.31424
PDCD11	1.3153
LARS2	1.31561
CHMP3	1.31568
ZYG11B	1.31578
PRKCE	1.31591
FAM234A	1.31594
GMPR	1.31597
MAPRE3	1.31648
ZSWIM6	1.31653
SUMF1	1.31708
ADPRM	1.31713
ING2	1.31714
TMEM263	1.31725
VRK1	1.31772
SHOX2	1.31779
HEATR1	1.31779
ETV5	1.3178
OTUD4	1.31796
PRDM4	1.31809
MUTYH	1.31812
ATM	1.31835
NBPF9	1.31839
PAK1IP1	1.31882
IPO13	1.31934
MZF1	1.31954
TIMM44	1.31985
SNHG1	1.32003
ANKRD10	1.32019
PPAT	1.3202
MIPOL1	1.32021
PRMT1	1.32036
TAP2	1.32047
PDCD10	1.3205
PFDN6	1.32059
ALKBH2	1.32074
UBR7	1.32099
DCAF11	1.32135
ADAL	1.32149
PSTK	1.32166
ABCB9	1.32168
ZHX3	1.32177
PRR7	1.32194
TMEM156	1.32197
ATP1A1	1.32223
CPSF2	1.32226
YARS	1.32231
DDX41	1.32239
HSP90B1	1.32251
BACE1	1.32266
UBE2N	1.32266
BLOC1S6	1.3227
KIAA0319L	1.32373
PIK3C3	1.32387
TIMM29	1.32398
SCCPDH	1.32429
ACSS1	1.32447
UBR5	1.32453
APCDD1L	1.32489
EARS2	1.32491
KDM2B	1.32507
SCYL2	1.32508
DDX21	1.32537
BUD13	1.32549
SRRM1	1.32554
ALG8	1.32558
JUN	1.32564
TMED2	1.32569
VIPAS39	1.32601
UBASH3B	1.32633
FER	1.32642
ZMYM6	1.32663
SPIRE1	1.32708
TMEM120B	1.32726
BTG1	1.32744
KIF15	1.32752
MAPKAPK5	1.32772
DNAAF2	1.32797
TARBP1	1.32804
SPEG	1.32827
IFI16	1.32835
GPN3	1.32846
TRAPPC8	1.32901
RPLP0	1.3292
ZNF664	1.33018
EZH1	1.3308
HEATR5B	1.33085
GFPT1	1.33152
YEATS2	1.3316
TMEM127	1.33215
TRMT10C	1.33229
C6orf62	1.33323
RTEL1-TNFRSF6B	1.33335
DHX16	1.3337
LAMB2	1.33382
P2RX4	1.33412
DNM2	1.33423
PHACTR4	1.33465
TFAP4	1.33546
CNNM4	1.33558
RASA2	1.33583
ZNRD1	1.33595
RAB10	1.33611
ACAA2	1.33638
TTC3	1.33643
TTLL5	1.33664
ABHD3	1.33674
BSDC1	1.3369
G6PC3	1.33694
CIT	1.33695
ZNF700	1.33727
FAHD2A	1.33772
MRPL35	1.33805
TNFRSF19	1.33844
SLC35F6	1.33844
CRYBG3	1.33863
DUSP7	1.33879
WDR20	1.33883
ZCCHC4	1.33899
EEF1E1	1.33932
IGF2BP2	1.34008
VPS37B	1.34012
KMT5A	1.34068
TMEM123	1.34082
MRPS31	1.34099
RUBCN	1.34116
CEP63	1.34153
TTC32	1.34162
GAS5	1.34166
CUL5	1.34191
GPR161	1.34191
DIAPH1	1.34208
ATP10D	1.34224
GPN2	1.34263
TRAPPC12	1.34275
SLC25A26	1.34288
RWDD2B	1.34317
THOC5	1.34329
ERVK3-1	1.34336
MAP3K13	1.34435
PTGS2	1.34448
POLA2	1.34501
LMLN	1.34511
GLMN	1.34514
ADGRE5	1.34575
RALGAPA1	1.34638
TKFC	1.34679
PSEN2	1.34683
WRNIP1	1.34691
CYP4V2	1.34707
SCNN1D	1.34761
TPRKB	1.34778
EML4	1.34814
IRS2	1.34893
PPP2R3A	1.34915
RSL1D1	1.34918
GTDC1	1.34933
POFUT1	1.34962
LGALSL	1.34993
PRMT9	1.35
ARHGAP19	1.35024
ARHGAP32	1.35055
DHRS1	1.35065
CCDC18	1.35072
NOP58	1.35078
WFS1	1.3509
ZNF496	1.35093
HMGCL	1.3513
ORAI1	1.35162
SCARF2	1.35188
ASB1	1.35199
PREPL	1.35224
KTN1-AS1	1.35249
PPP1CC	1.35257
PUM2	1.35268
NT5C3B	1.3529
ACAT2	1.35315
AEN	1.35325
PIK3CA	1.35342
TTC19	1.35353
PRKD3	1.35353
PPA2	1.35363
TDP1	1.35369
NCL	1.35399
ZBTB44	1.35403
FAM241B	1.35411
HMG20A	1.35413
RSRC2	1.35422
MDH1	1.35447
PGPEP1	1.35453
TRAF3	1.35467
GPATCH11	1.35477
CTSH	1.35479
MTMR10	1.35496
AAK1	1.35497
ARID1A	1.35509
NUAK1	1.35564
SSR1	1.35609
CSK	1.35617
RAC3	1.3564
MECR	1.35675
ELP2	1.35705
EIF2B3	1.35711
CRYZ	1.35734
SSH1	1.35787
GNL3	1.35815
ZNF749	1.35915
FAM172A	1.35951
RPS8	1.35971
IFT46	1.35972
ARRB2	1.35982
AHCY	1.35984
CENPA	1.36012
ZKSCAN2	1.36043
FAM162A	1.36102
UBXN7	1.36147
MRPL37	1.36156
CDON	1.36164
ZNF286A	1.36184
SNAPC5	1.36248
ZC3H14	1.36262
OXCT1	1.36274
TPMT	1.36277
ALKBH7	1.36388
MRPL47	1.3642
POLR2A	1.36422
MECOM	1.36429
STK40	1.36433
LYRM7	1.36512
PPP1CB	1.36527
PLEKHA6	1.36527
EML6	1.36672
SPPL3	1.36683
DNAJC17	1.36702
ANKFY1	1.36719
ZNF181	1.36741
DLG4	1.36785
TRIAP1	1.36826
AASDHPPT	1.3686
TRAF6	1.36913
DCPS	1.36942
COX18	1.36995
PAPOLA	1.37015
NAGPA	1.37019
SLC27A1	1.37031
SMARCC1	1.37043
UGGT2	1.37067
EIF5A	1.37073
TRIP11	1.37101
NREP	1.3715
ERI3	1.37153
TXNDC9	1.37166
USP4	1.37171
THBD	1.37184
HMBS	1.37189
EIF4G1	1.37205
HAUS1	1.37235
CLUAP1	1.37266
NUP37	1.37271
ACVR2B	1.37296
ROCK1	1.37322
H1F0	1.37328
UVSSA	1.37408
NRROS	1.37454
PDE4A	1.37487
C16orf58	1.37533
CBR4	1.37536
BAG5	1.37548
DISC1	1.37548
N4BP2	1.37567
STAG1	1.37584
ETAA1	1.37707
SGF29	1.37792
ARHGEF26	1.37854
THRAP3	1.37859
KCNK1	1.37864
C1orf123	1.37896
ZBTB12	1.3795
NFYB	1.37966
MTA3	1.37976
NAP1L1	1.38011
ATPAF1	1.38072
NCK2	1.38108
PLPP3	1.38145
PIGV	1.38173
EID2	1.38218
KCTD12	1.38296
EIF5AL1	1.38317
SART3	1.38333
TINAGL1	1.3835
GCNT2	1.38362
DCBLD2	1.38465
RLF	1.38506
TDRD3	1.38524
EVL	1.38556
ACAD10	1.38579
RILPL1	1.38584
FAM200B	1.38604
C12orf29	1.38622
RPS17	1.38628
ACADVL	1.3869
TRA2B	1.38712
POP5	1.38736
SMIM4	1.38893
GATC	1.39008
PEBP1	1.39022
MAZ	1.39068
FANCD2	1.39079
RPS6KA5	1.39103
ENO3	1.39138
DGUOK	1.39143
TEAD4	1.39176
ALG3	1.39178
SMC6	1.39189
NRDE2	1.39193
ELAC2	1.39203
DPYD	1.39227
EPHX4	1.39249
DNAJC8	1.39254
ADAMTS16	1.39281
NKAPD1	1.39298
SPAG7	1.39315
SLC22A4	1.39347
CCDC138	1.39356
NASP	1.39386
GPSM3	1.39391
PWP1	1.39407
ZDHHC18	1.39428
FBXL19	1.39489
FAM32A	1.39492
RGS17	1.39494
ZNF559	1.39502
ENTPD7	1.39601
STMN1	1.39615
COX10-AS1	1.39618
ZNF354A	1.39626
CHMP1B	1.39641
VPS52	1.39648
CEBPZ	1.39711
CEP170	1.3975
CHCHD2	1.39795
PTPN14	1.3984
BBS10	1.39848
PPP3CA	1.39908
CCDC50	1.39911
GAMT	1.40012
WSB2	1.40058
VPS11	1.40059
JAG1	1.40064
DENR	1.40074
CDC37	1.40087
KATNB1	1.40087
ECT2	1.40105
SOCS5	1.40152
ZDHHC17	1.4022
SRPRA	1.40262
JARID2	1.40305
NAT14	1.4035
NF2	1.40407
ALDH18A1	1.40432
SNRNP40	1.40451
CMBL	1.40456
PITPNC1	1.40545
NFRKB	1.40567
DCAF17	1.40571
EPS15L1	1.40601
LRRC42	1.40641
SETD1B	1.40661
NRGN	1.40686
HTT	1.40753
CCNO	1.40769
EEFSEC	1.40807
CUTA	1.40828
PGM2L1	1.40892
MAPKAPK5-AS1	1.40899
MAGOH	1.40956
SSR3	1.40964
POMGNT2	1.40986
CDC25A	1.41011
VARS	1.41021
MICA	1.4106
YTHDF2	1.41105
NT5DC3	1.4114
ZNF692	1.41166
PGLS	1.41186
ANKRD36C	1.4122
GALNS	1.41298
RTN4RL2	1.41322
DTWD2	1.41328
IGSF8	1.4138
SLC29A2	1.41385
RPL11	1.414
SNRNP35	1.41416
COLGALT1	1.41467
GTF2H3	1.41485
PPFIBP2	1.41535
XPO1	1.41539
RAB12	1.41577
CLIP4	1.41648
CHST11	1.417
LSG1	1.41701
EPB41L4A-AS1	1.41739
DDX55	1.4175
PREB	1.41775
SACS	1.41786
SLC46A1	1.4181
SORL1	1.41938
EXOC2	1.41986
VWA8	1.41987
DNMT1	1.4203
MAST4	1.42066
DUSP11	1.4217
EXO5	1.4219
NBPF12	1.42191
DHCR7	1.42219
PSMB2	1.4222
VPS54	1.42261
DGKQ	1.42313
CIP2A	1.42353
POLR1B	1.42357
JMY	1.42379
CBWD2	1.4241
TGOLN2	1.42421
SLC26A1	1.42445
KDM1B	1.42521
CMSS1	1.42548
NLGN1	1.42588
GFOD1	1.42604
CBL	1.4265
KIAA0100	1.4271
C1D	1.42732
FAM98A	1.42843
ZKSCAN8	1.42854
ANO8	1.42856
BABAM2	1.42858
ZNF75A	1.42875
MLXIP	1.42892
PDLIM2	1.42919
STPG1	1.42963
GID4	1.43
CCT4	1.43026
SETMAR	1.43075
FASN	1.43134
CCDC88A	1.43143
MIB1	1.43209
RPS27A	1.43215
ILF3	1.43261
CDK8	1.43372
MTR	1.43419
P3H4	1.43435
SH3BGRL3	1.4349
NAV1	1.43523
XRCC1	1.43574
MCIDAS	1.43596
CTSF	1.43621
CXCL2	1.43649
STARD7	1.43668
RCOR1	1.43675
ZFP36L1	1.43714
NEDD1	1.4379
TMEM163	1.43798
GTF2F1	1.43809
GEN1	1.43812
CCDC130	1.43813
PPP4R3B	1.43862
SH3PXD2B	1.43893
LMO2	1.43923
CCDC15	1.4396
FUS	1.43964
ANGEL1	1.43977
FAM161A	1.43993
RFTN1	1.43994
PPIH	1.44011
ATIC	1.44013
MED7	1.44023
SEPSECS	1.4403
CYP2U1	1.44066
AP2M1	1.44081
CAMKMT	1.44158
EHBP1	1.4418
BZW1	1.44193
RBMS3	1.44241
SELENOI	1.44265
RAB8A	1.44293
PAK2	1.44298
ERRFI1	1.44298
METAP2	1.44302
PPAN	1.44349
SDR39U1	1.44399
RAB4A	1.44409
DNAJB1	1.44411
MRPS15	1.44428
DAP	1.44481
RTEL1	1.44483
ZBED3	1.4449
DHX33	1.445
CSPG5	1.44504
IFT172	1.44556
MCCC1	1.44611
BRD2	1.44623
ZSCAN26	1.44631
BTBD9	1.44637
SFPQ	1.44662
MAP3K10	1.44669
SCARF1	1.44772
C12orf49	1.44789
GALE	1.44804
APBB3	1.44807
TFPT	1.44825
RIOX2	1.44843
TMEM79	1.44844
PHF14	1.4485
RHOU	1.44856
MICALL1	1.4486
DDAH2	1.44884
KPTN	1.44898
FAM86C1	1.44916
TAF5	1.44929
HS3ST1	1.4496
CLDND1	1.44968
PPIL3	1.44997
MRPL34	1.44999
SLC45A4	1.45047
ZFP36L2	1.45055
CDCP1	1.45071
RNFT2	1.45078
MED11	1.45105
RPIA	1.45109
DTNBP1	1.45133
MREG	1.45165
NUP153	1.45182
TAF1D	1.45195
IMPACT	1.45292
LIMCH1	1.45318
SMCHD1	1.45332
STX12	1.45335
FBXO4	1.45351
GIPC1	1.45352
ASAP2	1.45419
PNKP	1.45442
SGSH	1.4546
ZNF333	1.45641
CDC42BPB	1.45649
PPP4R3A	1.45725
GUF1	1.45733
ZNF202	1.45772
TCTN1	1.4582
PLEKHA8	1.4584
PCED1A	1.45841
HYOU1	1.45854
SENP2	1.4586
PEAR1	1.45888
E2F3	1.45929
USP14	1.4601
STOX2	1.46055
LRPPRC	1.46059
GALNT6	1.46089
GABBR1	1.46119
AHSA2P	1.46122
MRPS5	1.46132
EIF4E3	1.4615
ZMYM4	1.46166
EIF2B5	1.4623
TFRC	1.4625
OTUD1	1.4628
IKZF2	1.46292
ARL1	1.46342
DDR1	1.46413
TRAP1	1.46423
PYCR3	1.46423
CSRP2	1.4645
C1orf122	1.46459
AMPD2	1.46493
BTBD1	1.46499
ROCK2	1.46534
PPP2R2C	1.46549
ITPR1	1.46563
KANSL3	1.46622
SH3BP5L	1.4664
ZNF639	1.46656
NCAPH	1.46767
DAXX	1.46782
PDPR	1.46821
RNF214	1.4683
ATXN2	1.46839
TPM4	1.46953
MPHOSPH10	1.46981
PRKAB1	1.46995
ACAD8	1.47041
CLPP	1.47056
ADAMTS12	1.47099
TIMM9	1.47184
FADS2	1.47409
RFX7	1.47416
C12orf43	1.47468
PKN1	1.47481
NPM3	1.47567
C18orf21	1.47596
DIXDC1	1.47612
RDH14	1.47623
IMMT	1.47686
DOK1	1.47692
PIGN	1.47707
FARS2	1.4776
STAMBP	1.47784
SIK2	1.47787
SPTBN2	1.47792
C12orf75	1.47848
DRAM1	1.47854
RHOF	1.47874
GMCL1	1.47892
TMCC3	1.47948
NOP56	1.48003
RGS2	1.48157
ZNF544	1.48186
LPIN1	1.48222
ATF5	1.48289
OPA1	1.483
DNAJC18	1.48322
FUCA1	1.48438
GNAO1	1.48466
BTF3L4	1.48483
MSH6	1.48555
FAM222A	1.48562
ANKRD36B	1.48652
PSMC1	1.48658
EIPR1	1.48804
NACC1	1.48961
MAT2A	1.48988
RTKN2	1.4902
MT2A	1.49061
NRBP1	1.49136
CDKAL1	1.49188
FBXO48	1.49243
DEAF1	1.49273
PDF	1.49274
TCEANC2	1.4946
TSR1	1.49509
DPAGT1	1.49519
HTR7	1.49577
PTPRU	1.49586
USP49	1.49605
ATP5IF1	1.49644
CPLANE1	1.49678
GRK4	1.49678
ZNF322	1.49699
KHSRP	1.49706
MTA1	1.49797
TXNDC12	1.49805
PEMT	1.49879
CENPH	1.49891
KIF9	1.49903
NRP2	1.49938
NPM1	1.49997
MYLIP	1.50082
ATP13A3	1.50167
SSBP3	1.50167
CORO1C	1.50191
SLC30A6	1.50191
PRKAR2A	1.50222
RPP25	1.50274
ARHGEF18	1.50345
PHC2	1.5035
ADM	1.50384
HADHB	1.50464
ATXN3	1.50477
RMND5A	1.50584
EIF4A1	1.50602
NIT2	1.50628
CEP135	1.50667
RAB3IL1	1.5072
KCNQ5	1.50919
TAOK3	1.50927
MRPL42	1.50972
FAM57A	1.50973
HMGN2	1.50993
MTIF2	1.51016
CWF19L2	1.51029
ADAM17	1.5103
FUT8	1.51043
TMEM171	1.5107
SCLY	1.51074
SCD	1.5108
TESK2	1.51094
HOXB9	1.51103
POC1B	1.51122
RAB11FIP5	1.51219
NUDT4	1.51241
LYPLA2	1.51242
FAM210B	1.51249
MRPL30	1.51258
TBC1D5	1.51377
CAMK2N2	1.51383
HLA-B	1.51415
PATJ	1.51429
CASP3	1.51448
NDUFS5	1.51482
AFAP1L1	1.51518
HS6ST3	1.51543
PRTG	1.51552
AP1M1	1.51583
RPRD1A	1.51584
TBC1D4	1.516
ANTXR2	1.51601
TMEM69	1.51621
WDR4	1.51657
SRSF10	1.51668
MFSD2A	1.51669
PIK3AP1	1.51725
UROD	1.51775
FADS1	1.51805
SLC2A1	1.51842
FAS	1.51894
KRI1	1.51896
RND3	1.51953
DDX1	1.51979
D2HGDH	1.52035
CEP170B	1.52118
WDPCP	1.52244
THADA	1.52295
PIK3R3	1.52442
PPP3R1	1.52601
FYCO1	1.52616
TRIM27	1.52617
MAPKBP1	1.52684
CPT1C	1.5271
PXYLP1	1.52735
STRN	1.52756
ITPK1	1.52851
UBR4	1.5286
TBC1D7	1.52867
EHHADH	1.52911
KMT2A	1.52927
NME4	1.52933
POMGNT1	1.53158
MACF1	1.5318
ELK3	1.53367
SLC1A4	1.5338
AK2	1.53436
TBCCD1	1.53441
SUPT7L	1.53446
BRF1	1.53476
SLC35E2B	1.53496
AMOTL1	1.53654
SLC41A3	1.5367
PANX1	1.53895
GALC	1.53907
CPS1	1.53924
NOL10	1.54016
IL1RAP	1.54094
MXI1	1.54129
KYAT3	1.54132
IAH1	1.54145
GPANK1	1.54163
ABHD8	1.54234
REXO2	1.54344
TRIM62	1.54436
BLOC1S5	1.54442
RPL6	1.54447
CDC42EP3	1.54507
HAUS8	1.54525
PAX8-AS1	1.54533
FBXO21	1.54554
SMARCA4	1.54589
PDIA6	1.5462
ANKRD13A	1.54717
DUSP5	1.54735
ALS2CL	1.54787
FBXL15	1.54794
USP13	1.54837
GPRC5B	1.54928
ARHGAP29	1.55013
DGLUCY	1.55046
PLA2G12A	1.55065
SIMC1	1.55087
CCDC124	1.55099
TGFBR2	1.55163
BTBD7	1.55255
WWOX	1.55295
LRRC8B	1.55301
GPR89B	1.55311
STIL	1.55337
BABAM1	1.5537
MARK4	1.55382
BATF3	1.55408
SPTBN1	1.55426
GPATCH3	1.5545
TSPAN33	1.55452
DDX39A	1.55463
PDE4DIP	1.5549
ZNF121	1.55685
C18orf54	1.55702
MSANTD2	1.5575
MITD1	1.55833
TUBB6	1.55843
TXNRD3	1.55853
PAIP2B	1.55892
RPS7	1.55894
FAM210A	1.55966
ZMAT3	1.55968
ZNF44	1.55979
PSME4	1.56013
NIFK-AS1	1.56029
FAM131A	1.561
ATP6V0B	1.56214
PPT1	1.56234
BMP2K	1.56297
TRIM66	1.56376
CHST14	1.56382
ZNF584	1.56395
JUNB	1.56442
FAM136A	1.56595
TMEM41A	1.56622
PRMT3	1.56684
PRKACB	1.56714
SOWAHC	1.5673
THOC1	1.56944
PISD	1.57017
TMEM129	1.5712
ZNF638	1.57134
CMPK1	1.57275
MRPS17	1.57303
MIB2	1.57313
PEF1	1.57371
CARM1	1.57405
RIOK1	1.57423
HSP90AA1	1.57448
EHMT2	1.57517
DCTN1	1.57581
BAG6	1.57601
TTC8	1.57629
NAA25	1.57902
BRSK1	1.58018
NR2F2	1.58078
OSER1-DT	1.58161
PMAIP1	1.58167
ZNF35	1.58267
TMEM214	1.58284
COMMD1	1.58391
AGO3	1.58456
AKIRIN1	1.58546
PTPN11	1.58598
GGPS1	1.58654
FOXC1	1.58698
COA5	1.58706
CCDC24	1.58735
MVB12A	1.58739
DDX10	1.58772
MCL1	1.58877
SDCCAG8	1.58917
EIF4A2	1.58939
AGO1	1.58965
POLR1A	1.59023
IGIP	1.59046
ANKRD50	1.59067
DHRS13	1.5908
TIA1	1.59096
PROS1	1.59117
GEMIN5	1.59119
FBXW8	1.59132
TRAF4	1.59178
GTF3C2	1.59414
SPAST	1.59497
CRABP2	1.5955
OSBPL9	1.59578
UQCRHL	1.59639
ASIC1	1.59677
RFT1	1.59705
CAVIN4	1.59749
SORBS1	1.5976
DMAP1	1.59872
MT1X	1.59896
ENTPD1	1.60127
SIN3B	1.60182
GPR3	1.60292
POGLUT1	1.6034
BTBD3	1.60388
ASXL2	1.60426
AKAP8	1.60554
EIF2AK4	1.60699
PAPOLG	1.608
FAM117B	1.60882
SRPRB	1.60899
SYPL2	1.60914
LIMD2	1.60971
GNPTAB	1.6099
EPOP	1.61006
MMAA	1.61021
CPSF3	1.6107
LRRC75A	1.61262
ARID5A	1.61265
ATP5F1A	1.61308
SLC25A29	1.61361
MNS1	1.61456
RPS6KA1	1.61527
ELL	1.61707
CCDC85C	1.62014
IMPA2	1.6209
YES1	1.621
CEP19	1.62175
SCUBE3	1.62211
TCF25	1.62231
MCFD2	1.62261
MED26	1.62281
NIPAL3	1.62295
MEAF6	1.62327
ARHGAP22	1.62417
FAT1	1.6242
ZSCAN5A	1.62462
HCG18	1.62572
CPT2	1.62589
PPP2R1B	1.62645
ENOSF1	1.62861
TUT4	1.6291
ZNF804A	1.62956
LAYN	1.62975
GPBP1L1	1.63014
ATP6V1E2	1.63019
KCMF1	1.6321
ZNF302	1.63256
MOAP1	1.63258
CNTF	1.63332
CC2D1B	1.63341
MRS2	1.63417
RALGAPA2	1.63472
PIK3R1	1.63529
ZNF232	1.63654
ATP9B	1.63824
ILVBL	1.63833
IGF1R	1.63958
GADD45GIP1	1.63983
SCMH1	1.64058
NRDC	1.64196
JUND	1.64197
RIC8B	1.6445
ABCC5	1.64466
DICER1	1.64759
P3H1	1.64771
WIZ	1.648
MYO9B	1.64808
PABPC4	1.64829
SH3D21	1.64892
RPP40	1.64911
TNPO2	1.64924
FAM86DP	1.65023
CCNB1IP1	1.65173
KCNIP3	1.65429
ZNF641	1.65492
BTBD6	1.65529
PGAP2	1.65548
FRAT1	1.65552
CDK2AP1	1.65558
MZF1-AS1	1.65666
EXTL3	1.6574
PRDX2	1.65766
RMDN2	1.65814
OXSR1	1.65889
SORD	1.65994
C6orf136	1.66028
ST6GALNAC5	1.66035
RPL18A	1.66107
SEMA7A	1.66122
UTP11	1.66162
TTC14	1.66172
SLC4A7	1.66182
ITGA2	1.6627
CEP85	1.66324
SOS1	1.66422
EPB41	1.66485
ADGRA3	1.66508
DXO	1.66586
PNPT1	1.66599
TMEM18	1.66767
GLB1L2	1.66773
FAM53A	1.66936
EIF5	1.6695
GSTM4	1.67077
YIPF2	1.67106
BIRC6	1.67239
RCC1	1.67554
UBA52	1.67556
TECR	1.67558
FURIN	1.6756
ATP6V0A2	1.67607
PRELID3A	1.67659
CTC-338M12.4	1.67879
ETS1	1.67881
MALT1	1.67923
ZNF512	1.68184
MAML2	1.68305
XKR9	1.68376
FBXW9	1.68456
TTC27	1.68497
LRRC41	1.685
SNRNP27	1.68533
POLR3G	1.6856
SERPINI1	1.68575
ABCG2	1.68736
TNK2	1.68779
NCDN	1.68807
COA7	1.68886
IER3	1.6892
PXDN	1.69003
ZNF407	1.69115
OSBPL6	1.69245
PPP1R21	1.69395
CTPS1	1.6948
CACHD1	1.69644
CEP83	1.69726
ITPRIP	1.69758
EPG5	1.6993
PNPLA6	1.70015
AFF3	1.70068
XXYLT1	1.70085
ATG16L2	1.70153
PBX1	1.70173
EML5	1.7019
TOMM34	1.70232
FOXJ3	1.70262
TNFSF9	1.70293
GTPBP3	1.70355
NAT8L	1.70458
ZNF699	1.70467
GNL2	1.70479
SPRY2	1.7048
SEZ6L2	1.70532
PRR3	1.70569
SNIP1	1.70609
SIDT2	1.70661
GALNT18	1.70669
TXNDC5	1.70713
RAD23A	1.70794
EFEMP1	1.7083
SMCO4	1.71017
ADI1	1.71059
ZNF684	1.71061
IQCH-AS1	1.71136
PACS2	1.71202
GATA6	1.71221
PNO1	1.71252
SBF2-AS1	1.71259
KIF2C	1.714
SBNO1	1.71411
REL	1.71443
MPV17L2	1.7154
MITF	1.71571
MBD2	1.71634
STX10	1.71634
ENTPD1-AS1	1.71672
DPH2	1.71677
ABCF1	1.71809
DTNB	1.71888
TCHP	1.71947
ZNF329	1.72048
RNF144B	1.72083
TET3	1.72183
ANKRD36	1.72321
USP34	1.72385
ZNF391	1.72423
GIT2	1.72503
GNL1	1.72547
PRKACA	1.72586
DYNC2LI1	1.72656
MSH2	1.72904
UAP1	1.72927
FGFBP3	1.73252
MAP2K7	1.73619
TECPR2	1.73655
ATP8A1	1.73752
PTP4A3	1.73783
RBM19	1.73932
USP28	1.74053
TMEM116	1.74061
RBM7	1.74124
PNRC2	1.74144
PPP1R13B	1.74192
PCBP1-AS1	1.74254
CENPO	1.74277
TMEM231	1.74338
NDC1	1.74487
DYNC1H1	1.74615
UNC50	1.74656
POLE4	1.7487
E2F6	1.749
TMEM182	1.74914
SLC37A4	1.75149
FHOD3	1.75269
APPL2	1.75272
ZNF362	1.7533
SLC9A1	1.75507
NOP14-AS1	1.75811
OBSL1	1.75992
KIAA0586	1.76094
GLTP	1.76107
C14orf28	1.76124
SEMA4C	1.76199
MMACHC	1.76548
UTP20	1.76646
GPN1	1.76734
SHANK2	1.76824
TP53TG5	1.76887
RNF138	1.76947
MRPL19	1.77292
B4GALT6	1.77358
CFAP45	1.77373
PLK3	1.77454
MPP2	1.77503
HTRA2	1.77692
MPP4	1.77732
PHLPP1	1.77824
HOMER1	1.78222
SRSF4	1.78564
WDR27	1.78582
NPTXR	1.786
USP24	1.78636
RAD54L	1.78895
SLC25A23	1.79
C11orf1	1.79229
CCDC80	1.79386
GREB1L	1.79539
ELOVL1	1.79626
NUDC	1.79879
PBX2	1.80083
NSUN4	1.80276
EBNA1BP2	1.80514
TEX261	1.80539
SEMA4F	1.80594
REX1BD	1.80912
ZNF846	1.80918
OSR1	1.80939
SNRNP200	1.8095
SHISA2	1.81069
APLF	1.81255
FBXO11	1.81295
PHC1	1.81386
RPL31	1.81418
PRKAB2	1.81434
TMEM39B	1.81473
PTRHD1	1.81475
EFR3B	1.81568
CNNM3	1.81888
CHPF	1.82003
CTIF	1.82055
PRPF38A	1.8209
AADAT	1.82122
CGN	1.82227
ELOA	1.82564
TNFRSF11A	1.82752
DBN1	1.82882
SARS2	1.82961
NEMP2	1.83011
SC5D	1.83127
TAF1B	1.83136
ADCY3	1.83194
BCL7A	1.83349
SLC35E1	1.83413
AZIN2	1.83627
ANXA3	1.83881
MAST3	1.84177
KCNAB1	1.84203
ARID3B	1.84231
E2F7	1.84342
MB21D2	1.8444
FECH	1.84503
OCEL1	1.84527
CLCN2	1.84584
MAN2B1	1.84607
SF3A3	1.84621
NFIX	1.84681
EIF2B4	1.84742
PSTPIP2	1.84837
GMDS-DT	1.84915
ZNF2	1.84939
SRSF8	1.84968
PELI1	1.85081
DYM	1.85297
CHERP	1.85332
MEMO1	1.85375
SMAD2	1.85468
ZNF443	1.85625
PDIK1L	1.85641
ZNRD1ASP	1.85682
ZNF799	1.85894
NAGLU	1.85963
TMX3	1.86028
SRD5A3	1.86129
SUSD4	1.86242
PSMA3-AS1	1.86401
WDR35	1.86547
DHCR24	1.86547
C1orf216	1.86547
NFYC	1.86608
UNC119B	1.8662
DCHS1	1.86803
FBLIM1	1.86922
OAF	1.86965
POLR3B	1.87201
ALCAM	1.87587
SERPINB8	1.87692
RRM2	1.87753
EYA3	1.87774
EXOC6B	1.87865
NBAS	1.8827
BDH1	1.88318
ZNF580	1.88486
RNASEH1	1.88486
NCEH1	1.88761
LEF1	1.88804
NECTIN1	1.88936
SSBP4	1.89245
BRD4	1.89274
NDC80	1.89549
C5orf34	1.89861
GTF2IP12	1.89982
TLCD1	1.90079
LINC00888	1.90096
RTTN	1.9029
ZNF839	1.9029
VARS2	1.9039
CARD8-AS1	1.90563
AGO2	1.90752
TXK	1.90781
SLC35F2	1.91074
YRDC	1.91146
LINC00869	1.91413
TRMT1	1.91602
ANTXR1	1.91862
ISYNA1	1.92145
TACSTD2	1.92607
NEK8	1.92656
PTPN2	1.92979
DKK1	1.93175
AFG3L2	1.93317
ANKRD20A5P	1.93322
LRP8	1.93655
GPR135	1.93872
NR2F1	1.93941
CRADD	1.94673
LOX	1.94751
CCDC88C	1.94776
CDKN1C	1.9506
NFATC1	1.95086
MBLAC2	1.95325
INPP4B	1.95397
MGAT4A	1.95534
SRBD1	1.95585
C1orf53	1.95903
DTNA	1.95972
VIPR1	1.95973
ZNF358	1.95989
HIST2H2BA	1.96022
CDC20	1.96077
RAB11B-AS1	1.96088
SNHG12	1.96191
CHRNB1	1.96338
LIAS	1.9639
MIR17HG	1.96653
ABHD16A	1.96876
RPL22L1	1.96989
ELMOD1	1.97431
APOC1	1.97506
GCFC2	1.97519
ITGA6	1.97848
TMEM254	1.97975
AGBL5	1.98386
PRSS12	1.98499
KLHL29	1.98535
KDR	1.98742
LAMB3	1.9906
ZFAS1	1.99553
CADM1	1.99738
MCAM	1.99744
ESCO1	1.99842
NAV3	2.00376
CYP26B1	2.00737
TRABD2A	2.00755
CRTC1	2.00808
DISP2	2.00812
DYNC2H1	2.00813
FAM86JP	2.01085
RPL17	2.01089
ATP7B	2.0159
IGFBP7	2.01756
REV1	2.01826
ZFYVE9	2.01834
PRKCQ-AS1	2.02216
SORD2P	2.0236
CCDC92	2.02381
SYTL1	2.0257
ADGRL1	2.02841
ME2	2.02911
TOE1	2.03157
LY6G5C	2.0329
WDR43	2.03372
RNASEH2A	2.04156
MBP	2.04647
FHL3	2.04789
LPXN	2.05043
ESRP2	2.05303
ACTR1B	2.07142
MEX3B	2.07403
MRAS	2.07429
IER2	2.07694
HIST1H3C	2.07849
CCDC68	2.08503
TMX4	2.08646
PDZD2	2.08943
ZNF532	2.09532
CD320	2.10119
VEPH1	2.10184
GCDH	2.10353
PSMD2	2.10446
WDR7	2.10997
NNMT	2.11216
NTNG2	2.1131
MGC12916	2.11858
CRIM1	2.12527
ATP8B1	2.12994
FAM149A	2.13007
TMEM150A	2.13181
FBXO43	2.13417
BST1	2.13581
SEMA6A	2.13798
CLHC1	2.141
SAMD1	2.14773
LYRM4-AS1	2.15371
CDK17	2.15539
RIMS3	2.15904
ASRGL1	2.16439
HOOK2	2.17712
ARG2	2.17749
RNF152	2.18003
AREG	2.18685
DEPDC4	2.19347
TMEM158	2.19588
ZNF563	2.19954
RAB38	2.20355
ALMS1	2.20655
TLN2	2.20733
FAM216A	2.21029
ZNF521	2.21453
SELENON	2.2176
ICAM1	2.21806
C1orf109	2.24387
HHIP-AS1	2.24643
MACROD1	2.2495
SH3YL1	2.25096
F2RL3	2.25875
TMEM38A	2.26427
DIABLO	2.27563
LINC01776	2.27808
TNIK	2.27835
ASGR1	2.29017
RNASEL	2.29555
CORO2B	2.29754
ZFP36	2.29774
TGFBR3L	2.29821
CYS1	2.30578
CD83	2.3074
FOS	2.30755
SOX9	2.31116
ZCCHC2	2.31688
IL27RA	2.32693
CCDC74A	2.3308
ADCK1	2.33378
PTPN22	2.34281
FAM78B	2.34555
LINC00707	2.34612
LRRC20	2.35536
CHST3	2.3597
KLF15	2.36145
ARMH4	2.36325
SDC1	2.36585
PLXNB1	2.36887
GADD45A	2.37068
TXNL4A	2.37308
SNORA73B	2.37918
WASF3	2.38094
SLC5A6	2.38658
SLC36A4	2.39203
S1PR2	2.39645
LMAN1	2.39858
LRP4	2.39939
LINC00886	2.40929
PABPC3	2.40989
LOXL1-AS1	2.42469
DUSP6	2.42512
LZTS3	2.43427
DNAH10	2.43503
NOG	2.43848
ESYT3	2.4388
FAHD2B	2.44048
FUT8-AS1	2.44238
HTRA1	2.44245
INSYN2B	2.44325
ZNF599	2.44517
NUDT8	2.44952
ZNF516	2.46077
SNORD3B-2	2.46753
ASPHD2	2.4701
ACYP2	2.486
KHK	2.48998
ADTRP	2.49133
EBF4	2.49245
NIPAL1	2.51435
LINC00839	2.51654
PHACTR1	2.51879
TP73	2.51932
PARD6G	2.52324
BEST3	2.52358
RNF125	2.54294
DUSP1	2.55052
KDSR	2.55967
FRY	2.5599
CTSC	2.57668
CASP4	2.57988
PTGES3L	2.58556
NR4A2	2.58884
PI3	2.59882
CAMSAP3	2.60992
FOXO6	2.6303
MROH8	2.63275
BCL2	2.63313
PCDH9	2.63908
PDCL3	2.63933
CADM4	2.64029
EVA1C	2.65631
CHSY3	2.65787
IL32	2.66038
FERMT1	2.66164
TCF7L1	2.66429
RGMB	2.67922
IQGAP2	2.6813
CNGA1	2.68555
AMN	2.69462
LOXL1	2.7064
MIR646HG	2.71619
HIST1H2AG	2.72601
PARM1	2.73043
LHPP	2.74553
PTPRF	2.75276
ZSWIM5	2.7562
GSTO2	2.77283
SOX6	2.77584
SLC25A21	2.79286
C18orf65	2.79443
MAML3	2.80572
FAM160A1	2.81074
ALDH5A1	2.8152
ROBO1	2.82744
ADAMTS17	2.83347
THUMPD2	2.8514
LINC01224	2.8659
ZNF165	2.86739
NR4A1	2.89125
FST	2.9018
BEND6	2.90295
PPT2	2.90687
PLTP	2.90782
DSEL	2.91226
DSP	2.92465
DOCK3	2.92824
ZNF503-AS2	2.94585
GLUL	2.96853
ID4	2.97015
ZC3H6	2.97078
CATSPERE	2.97746
PIWIL4	2.97824
NR3C2	2.98611
LRRN4	2.9882
FAM43A	2.9885
IGSF3	2.9891
MMP9	2.99373
RTKN	3.00007
KDM4D	3.00974
NOTCH4	3.01975
LRP2	3.03043
MAK	3.03461
SYT16	3.03815
HK2	3.0403
PDE3B	3.04832
PRRX1	3.05439
SATB1	3.05905
ERC2	3.06395
FAM157C	3.07055
FGFR4	3.07697
GAREM2	3.08418
ADAMTS6	3.0891
CALB2	3.08966
ATF3	3.09809
ERMAP	3.10056
TMEM170B	3.10065
KLF17	3.11287
NPAS2	3.11489
EGR1	3.11697
EDN1	3.12526
KCNC4	3.13023
TMEM154	3.15076
AOX1	3.18077
HIST1H2BE	3.1849
TSGA10	3.18646
HLA-DOB	3.20183
VWCE	3.20248
HLX	3.20852
PROX1	3.20897
MIR4482	3.22034
MSLN	3.25531
TXNIP	3.26098
NEGR1	3.26517
FGF5	3.26546
PCDHB2	3.2685
NPL	3.27548
STOX1	3.28549
HEYL	3.29069
ODC1	3.29204
XDH	3.29275
FCGRT	3.29904
SDCBP2	3.29924
THBS4	3.32199
DDX11L2	3.32429
CC2D2B	3.32568
CXCL8	3.36644
NLRP3	3.44174
DBNDD1	3.44728
ROCK1P1	3.45844
ADAM23	3.46752
HOXB7	3.48947
VWA5B2	3.51216
ADAMTS14	3.54192
SVIP	3.55459
ADGRL3	3.55548
LINC01291	3.56643
IKZF3	3.5671
DMBT1	3.56733
FRMPD3	3.56979
ENDOD1	3.62177
RGS7	3.64556
HES7	3.64974
KRTAP2-3	3.65938
RPL34-AS1	3.71158
SYNGR1	3.71258
KIF26B	3.71742
NEDD4L	3.72124
SNORD99	3.73293
ZFP69B	3.76197
HOOK1	3.78864
RTN1	3.79989
CDH4	3.80513
HHIP	3.80658
ADAMTS9	3.80822
ABCA3	3.85216
DPYSL3	3.90531
LINC01812	3.90608
FOSB	3.9564
IL17D	3.98661
ST3GAL6	4.01462
ACTRT3	4.0904
ANXA10	4.10746
PTX3	4.14892
EPB41L4A	4.14966
KRTAP2-4	4.22756
NAALAD2	4.26301
GPR15	4.26945
CCDC69	4.29944
VSNL1	4.33206
MEIS1	4.35523
MIR137HG	4.35633
SLIT2	4.37503
PURPL	4.37551
ICAM5	4.4038
RORA	4.44239
HES1	4.47557
HS3ST3B1	4.49384
WFDC2	4.5333
FILIP1L	4.56853
LRP3	4.6006
HIST1H2BD	4.64684
FRAS1	4.65744
HSD11B2	4.68993
SPRY3	4.70141
RGMB-AS1	4.71571
REEP1	4.7323
FBXO39	4.73755
LINC02506	4.7619
LINC00622	4.76539
GGT7	4.79252
BCHE	4.79593
ONECUT1	4.79867
SNORA80B	4.81569
CKB	4.89217
FREM2	5.01485
MYH10	5.05639
CCDC173	5.16587
FZD8	5.175
TRNP1	5.19013
NKX2-8	5.28658
LGI2	5.29427
RNF180	5.31286
NEO1	5.35343
HIST1H4H	5.35898
ZNF503	5.55599
SOX5	5.57425
SESN3	5.67954
SYT11	5.68598
PHGDH	5.72983
NWD1	5.76991
BEND4	5.78285
CD177	5.80612
VANGL2	5.80955
TMEM45B	5.81525
LDLRAD4	5.83167
FAM230C	5.85237
OLFM2	5.88116
ADGRL2	5.9255
NT5M	5.95224
KCNK2	6.02683
C1QL4	6.04311
HIST1H2BC	6.14075
GDF7	6.23014
EPCAM	6.24638
PSD4	6.24991
MEGF11	6.35872
SLC44A5	6.37597
GPLD1	6.38167
ABLIM2	6.38966
N4BP3	6.53
LONRF2	6.53727
OPN3	6.55659
PLEKHG5	6.62092
NRTN	6.7283
LINC00452	6.75567
ARRDC4	6.79082
EPB41L4A-DT	6.80842
PCSK9	6.93
TUB	7.12336
DNALI1	7.1286
PCDHB15	7.24827
HIST1H1C	7.41754
NELL2	7.54992
MYT1L	7.64753
HIST1H2BJ	7.77406
NMNAT3	7.82994
PGM5P3-AS1	7.93509
MMP13	8.17218
PPM1J	8.23559
MRPS30-DT	8.54351
RARB	8.56306
PGBD5	8.63916
SPOCK1	8.71607
COL8A1	8.74062
PLXDC2	8.77633
HCG11	8.81416
SOCS2-AS1	8.96463
PDGFD	9.02057
MYO1D	9.04511
SALL2	9.06201
SOCS2	9.24797
AADACP1	9.2652
PCDHB3	9.37038
ANGPTL6	9.63623
ADGRE1	9.69103
TENM2	9.77619
RGS4	9.85869
LINC02475	9.90831
CERS4	9.93555
LINC01801	10.1182
GALNT16	10.3772
FLRT3	10.6781
SIRPB1	10.8652
GRAMD2A	11.3232
RHOJ	11.4305
GAREM1	11.5083
BMP6	11.6503
MAN1C1	12.6456
ENTPD3	12.6812
WNT5A	12.762
H2BFS	12.9144
PRKCQ	12.9594
KALRN	13.1101
PCDHAC1	13.233
ATF7IP2	14.326
CADM2	14.3809
SFMBT2	14.5095
FPR1	14.5462
ZYG11A	14.5757
SLC2A4	14.9087
CDH20	15.0447
KBTBD8	15.172
EVA1A	16.0682
GJB3	16.2116
DTX4	16.6815
HLA-DQB2	17.2778
CCND2	17.9845
GHR	18.1613
ADD2	18.6327
MMP3	19.4815
HS3ST3A1	19.5903
MYO3A	19.8213
RGS16	19.9564
NMUR2	20.2274
KIAA0040	21.4228
NRXN1	21.4284
LINC02109	21.6311
LINC02234	21.6343
SNORD72	21.7826
ASTN1	22.4698
ARHGAP20	22.9262
SLC9A2	23.7005
WTAPP1	24.6875
POU3F2	24.855
SNCAIP	25.1003
LAMA1	25.1232
CYFIP2	25.2846
CDH18	25.6596
CDH12	25.7086
ADGRB3	26.2933
EPHB1	26.7934
TMEM98	26.8675
MIR4500HG	27.4541
BARX2	27.5364
KCTD16	27.6203
RNASE1	27.7213
CNTN1	28.1678
NCKAP5	29.4829
LUZP2	29.781
CAPN14	29.9353
LDB2	30.1345
CNTNAP4	30.9903
NYNRIN	32.4424
GABRA6	33.8575
CNTNAP5	36.8762
FOLH1	39.2439
NCAM2	40.6697
LINC02303	41.1027
SHANK1	41.197
NFATC4	42.7247
TESPA1	43.0479
TTC6	44.3833
C20orf197	45.1298
TMEM108	45.1431
LRFN5	45.3306
PLCB1	46.1991
GALNT8	47.5914
KCNN2	48.1942
CTNNA2	49.255
GCKR	49.818
KLHL13	49.9971
KRTAP4-8	52.2298
PCDH17	53.4266
LRMDA	53.479
IGSF9	55.5944
EPHA3	55.6378
LINC01435	57.3018
CTNND2	59.1157
CDH8	59.5639
NOL4	60.0167
MDGA2	61.0767
RNF165	63.3875
TENM4	65.7519
ANO3	66.0384
KSR2	66.413
GABRB2	68.019
LRRN1	71.5111
ADAMTS1	71.6985
LINC01515	81.1948
GRIN2A	81.2497
LPAR4	81.4443
LINC02315	83.3065
DOCK8	91.985
MMP1	92.9522
BCL11A	95.1655
RIC3	96.3468
DOK6	96.3933
COLEC12	102.978
FOXA1	109.488
SETBP1	110.43
EPHA10	112.886
C22orf34	116.717
KC6	118.824
BTNL9	120.223
FAT3	120.386
SULT1A1	121.872
SEMA5A	124.562
DSCAM	126.159
IL18R1	130.521
PLD5	132.432
LINC01322	144.532
GABRG2	145.798
PTGFRN	213.131
ZNF257	216.985
SORCS3	221.759
BMP2	260.516
ROBO2	265.67
LINC00540	328.561
SLITRK1	355.032
CNTN5	380.127
GRAMD1B	453.329
LINC00648	475.006
C5orf46	494.878
ANO5	549.368
GLB1L3	603.595
L3MBTL4	660.197
CCBE1	710.72
MCTP2	739.388
ESM1	779.049
NRXN3	858.112
FBXL7	1263.41
CXCR4	1356.19
GALNT14	3792.48
