# Supplementary material for: MAFF regulates ferroptotic sensitivity through iron homeostasis and fatty acid synthesis
Source: Cell Death Dis. 2026 May 28;17(1):656. doi: 10.1038/s41419-026-08885-w (PMC13402699; doi:10.1038/s41419-026-08885-w)
Supplement: Supplementary file 5 — Supplementary Table 2 [file 41419_2026_8885_MOESM5_ESM.xlsx]

## Sheet: KEGG Downregulated
Term	P-value	Adjusted P-value	Odds Ratio	Combined Score	Genes
Bladder cancer	0.00018658	0.011456	4.18983	35.9766	RASSF1;MAP2K2;SRC;CDH1;EGF;CDK4;DAPK2;ERBB2;DAPK3;MDM2;E2F2;KRAS
Mitophagy	8.46334e-05	0.0110769	3.38047	31.6993	GABARAPL1;CALCOCO2;SRC;BNIP3;HIF1A;BCL2L13;MAPK8;PINK1;TBK1;RRAS;SP1;UBC;ULK1;KRAS;SQSTM1;OPTN;TBC1D15
Ferroptosis	0.000779901	0.0220002	3.71038	26.5528	PRNP;STEAP3;MAP1LC3A;GPX4;FTH1;LPCAT3;NCOA4;SLC11A2;HMOX1;ACSL5;SAT2
Human papillomavirus infection	3.26868e-06	0.00100348	2.08512	26.3374	ITGB1;CDKN1B;ITGB4;ITGB3;TRADD;ITGA2B;TCIRG1;OASL;TBK1;CREB3L4;CREB3L1;CREB3L2;ITGAV;ITGB6;ATP6V1E1;IKBKE;APC2;PDGFRB;ATP6V0E1;MAP2K2;WNT5B;TICAM1;TNFRSF1A;CCNE1;COL4A1;COL6A2;IRF1;COL6A1;COL6A3;TLR3;LAMA5;TNXB;LAMA3;SLC9A3R1;PARD6B;WNT3;TCF7L2;WNT10A;FZD2;EGF;FZD7;STAT2;WNT7B;MX2;MX1;FN1;ISG15;COL1A1;DLG3;CDK4;ITGA10;CDK2;PPP2R2D;MDM2;KRAS;COL9A2
TNF signaling pathway	0.000144324	0.0110769	2.62413	23.2063	CEBPB;CSF2;CSF1;IL15;CCL20;TRADD;CX3CL1;CXCL5;TNFRSF1A;SOCS3;CASP7;MAPK8;CREB3L4;CASP10;CREB3L1;IL1B;IRF1;CREB3L2;BCL3;TRAF5;MAP3K8;DNM1L;MAP3K14
ECM-receptor interaction	0.000768656	0.0220002	2.60652	18.691	ITGB1;LAMA5;TNXB;ITGB4;ITGB3;ITGA2B;LAMA3;FN1;HSPG2;COL1A1;COL4A1;COL6A2;ITGA10;COL6A1;COL6A3;ITGAV;ITGB6;COL9A2
Hippo signaling pathway	0.000303017	0.0132895	2.1995	17.8197	ITGB2;FGF1;LIMD1;NKD1;RASSF1;PAK1;PARD6B;CDH1;RASSF4;RASSF6;WNT3;TEAD2;APC2;TCF7L2;TGFB2;WNT10A;FZD2;SMAD3;WNT5B;FZD7;WNT7B;CSNK1D;GDF5;SMAD7;BMP4;DLG3;ID1;PPP2R2D;AJUBA
Focal adhesion	0.00026141	0.0132895	2.0712	17.0862	ITGB1;LAMA5;TNXB;SHC1;ITGB4;SRC;ITGB3;ITGA2B;RASGRF1;LAMA3;PDGFB;MYLK;RAP1B;PAK1;MAPK8;ERBB2;RAC2;ITGAV;PIP5K1C;ITGB6;PDGFRB;EGF;FN1;PARVA;VAV1;PGF;COL1A1;COL4A1;ITGA10;COL6A2;COL6A1;COL6A3;COL9A2;MYL9
Fructose and mannose metabolism	0.00777053	0.0808522	3.23364	15.7071	PFKL;PFKFB3;TPI1;PMM1;HKDC1;GMPPA;PFKM;PFKP
Pathways in cancer	0.000112677	0.0110769	1.65824	15.0751	ITGB1;CDKN1B;ITGA2B;FGF1;RASSF1;CASP7;CDH1;RASSF5;RAC2;ITGAV;IL6R;APC2;PDGFRB;MAP2K2;WNT5B;IL15;DAPK2;DAPK3;F2R;NCOA4;PGF;ADCY9;CCNE1;COL4A1;TRAF5;RARA;CSF1R;LAMA5;EPAS1;PTGER2;CAMK2A;LAMA3;PDGFB;LRP5;MGST1;MGST2;PLD1;HIF1A;ADCY7;LRP6;RASGRP3;MAPK8;GNG2;GNA11;ERBB2;PLCG2;HMOX1;E2F2;STAT6;WNT3;STAT5A;ARNT2;NQO1;TCF7L2;GSTM2;WNT10A;EGLN3;TGFB2;FZD2;SMAD3;JUP;EGF;FZD7;STAT2;WNT7B;TXNRD1;FN1;PML;BMP4…
Pertussis	0.00294918	0.0527149	2.48963	14.5052	ITGB1;ITGAM;C1S;C1R;ITGB2;C4BPB;TICAM1;CXCL5;C2;C3;CASP7;MAPK8;IL1B;IRF1;CASP1
Autophagy	0.00120332	0.0284169	2.155	14.4874	SH3GLB1;GABARAPL1;MAP2K2;IRS1;DAPK2;BNIP3;DAPK3;WIPI1;ZFYVE1;HIF1A;TANK;RPTOR;STK11;MAPK8;TBK1;RRAS;ATG101;DDIT4;ULK1;KRAS;SUPT20H;SQSTM1;CTSD;SNAP29
Proteoglycans in cancer	0.000788279	0.0220002	1.9502	13.9355	ITGB1;CD63;SRC;ITGB3;CAMK2A;HIF1A;PAK1;RRAS;ERBB2;PLCG2;PLCE1;ITGAV;WNT3;WNT10A;TGFB2;FZD2;MAP2K2;WNT5B;FZD7;WNT7B;FN1;ANK2;FRS2;HSPG2;VAV1;COL1A1;TIAM1;CTTN;MDM2;PDCD4;HCLS1;KRAS;PTPN6
Hematopoietic cell lineage	0.00309077	0.0527149	2.25118	13.0103	CSF1R;IL11;CSF3;CSF2;ITGAM;CSF1;IL1R1;ITGB3;ITGA2B;HLA-DMA;IL1B;CD9;CD37;IL6R;CD34;CD22;CD55;HLA-DPA1
beta-Alanine metabolism	0.0154356	0.124703	3.0741	12.8223	AOC3;ALDH3A2;ALDH3A1;ALDH6A1;AOC2;SMOX;ALDH3B1

## Sheet: KEGG Upregulated
Term	P-value	Adjusted P-value	Odds Ratio	Combined Score	Genes
Colorectal cancer	0.000300056	0.0905709	2.77395	22.501	SMAD2;JUN;TCF7L1;GADD45A;LEF1;PIK3R3;FOS;PIK3R1;AREG;TGFBR2;MSH6;MSH2;PIK3CA;CASP3;BCL2;AKT1;RAC3;PMAIP1;SOS1
Axon guidance	0.000731963	0.0905709	2.01192	14.5256	SEMA5A;ROBO2;SEMA7A;ROCK1;ROCK2;PIK3R3;CXCR4;PARD6G;PIK3R1;ROBO1;PPP3CA;PPP3R1;ABLIM2;NCK2;RAC3;SLIT2;EPHB1;NEO1;PAK2;NTNG2;SEMA6A;WNT5A;SEMA4C;PTPN11;SEMA4F;GDF7;NFATC4;SSH1;PIK3CA;PLXNB1;EPHA3
Insulin resistance	0.000910359	0.0905709	2.36107	16.5314	MLXIP;SLC27A1;PRKAB2;PRKCE;GFPT1;SLC2A1;PIK3R3;IRS2;PTPN11;PIK3R1;SLC2A4;PRKAB1;PTPRF;PPP1CB;PPP1CC;G6PC3;PIK3CA;TBC1D4;RPS6KA1;AKT1;PRKCQ
Pathways in cancer	0.00125801	0.0905709	1.51975	10.1492	CXCL8;HHIP;SLC2A1;KEAP1;ETS1;IGF1R;FGF5;FRAT1;RPS6KA5;CCND2;MECOM;CASP3;AKT1;RAC3;PRKACA;PRKACB;HSP90AA1;EDN1;GSTO2;MMP1;ITGA2;PLEKHG5;WNT5A;MITF;FOS;MMP9;TGFBR2;EML4;MSH6;MSH2;PIK3CA;TRAF4;TRAF3;TRAF6;RARB;ITGA6;PLCB1;SOS1;ROCK1;ROCK2;LAMA1;NOTCH4;LEF1;ADCY3;PIK3R3;CXCR4;LPAR4;PIK3R1;PTGS2;CBL;HSP90B1;PMAIP1;E2F3;HES1;CTNNA2;GSTM4;SMAD2;JUN;TCF7L1;JAG1;TXNRD3;LAMB3;GADD45A;LAMB2;FZD8;HEYL;BMP2;B…
TNF signaling pathway	0.0014751	0.0905709	2.25679	14.7121	JUN;EDN1;JAG1;MMP3;PIK3R3;PIK3R1;FOS;PTGS2;CXCL2;MMP9;ICAM1;MMP14;RPS6KA5;PIK3CA;TRAF3;CASP3;AKT1;FAS;MAP2K7;JUNB;IL18R1
Small cell lung cancer	0.00190623	0.0975356	2.37715	14.8872	LAMB3;LAMA1;GADD45A;LAMB2;ITGA2;PIK3R3;PIK3R1;PTGS2;PIK3CA;TRAF4;TRAF3;CASP3;TRAF6;BCL2;AKT1;RARB;ITGA6;E2F3
IL-17 signaling pathway	0.00244548	0.107252	2.31434	13.9173	HSP90AA1;JUN;CXCL8;JUND;MMP1;MMP3;FOS;PTGS2;CXCL2;MMP9;HSP90B1;MMP13;TRAF4;TRAF3;CASP3;TRAF6;FOSB;IL17D
Glycosaminoglycan biosynthesis	0.00300063	0.109967	2.85626	16.5918	HS3ST3B1;FUT8;HS3ST3A1;CHPF;CHST11;CHSY3;CHST14;B4GALT7;EXTL3;HS3ST1;HS6ST3;CHST3
Selenocompound metabolism	0.00327754	0.109967	5.31466	30.4034	SEPSECS;TXNRD3;KYAT3;MTR;SCLY;PSTK
MAPK signaling pathway	0.003582	0.109967	1.63395	9.20216	IL1RAP;ARRB2;NLK;AREG;IGF1R;FGF5;PPP3CA;PPP3R1;RPS6KA5;MECOM;PDGFD;CASP3;RPS6KA1;STMN1;KDR;AKT1;RAC3;PRKACA;MAP2K7;PRKACB;PAK2;DUSP5;DAXX;JUN;JUND;GADD45A;DUSP1;NFATC1;FOS;DUSP6;DUSP7;TGFBR2;NR4A1;MRAS;TAOK3;TRAF6;RASA2;FAS;MAPKAPK5;FGFR4;MAP3K13;SOS1
Insulin signaling pathway	0.00400661	0.111821	1.97266	10.8887	PRKAB2;PRKCI;PDE3B;PIK3R3;IRS2;PIK3R1;SLC2A4;SORBS1;CBL;PRKAB1;HK2;PTPRF;PPP1CB;SOCS2;PPP1CC;G6PC3;PIK3CA;PRKAR2A;FASN;AKT1;PRKACA;SOS1;PRKACB
Lysine degradation	0.00483038	0.1152	2.53742	13.5316	GCDH;KMT2A;AADAT;EHMT2;SETD1B;SETMAR;ACAT2;CAMKMT;MECOM;EHHADH;KMT5A;COLGALT1;EZH1
AGE-RAGE signaling pathway in diabetic complications	0.00487816	0.1152	2.14428	11.414	SMAD2;EGR1;JUN;EDN1;CXCL8;PRKCE;PIK3R3;NFATC1;PIK3R1;ICAM1;TGFBR2;DIAPH1;THBD;PIK3CA;CASP3;BCL2;AKT1;PLCB1
Adherens junction	0.00540075	0.118431	2.39739	12.5173	TCF7L1;YES1;LEF1;SORBS1;NLK;PTPRF;IGF1R;TGFBR2;FER;RAC3;CTNNA2;WASF2;WASF3;NECTIN1
Alanine, aspartate and glutamate metabolism	0.00588039	0.120352	3.13397	16.0965	ALDH5A1;FOLH1;CPS1;PPAT;GFPT1;NAT8L;GLUL;NIT2;ASRGL1
