# Supplementary material for: MAFF regulates ferroptotic sensitivity through iron homeostasis and fatty acid synthesis
Source: Cell Death Dis. 2026 May 28;17(1):656. doi: 10.1038/s41419-026-08885-w (PMC13402699; doi:10.1038/s41419-026-08885-w)
Supplement: Supplementary file 6 — Supplementary Table 3 [file 41419_2026_8885_MOESM6_ESM.xlsx]

## Sheet: Sheet1
Name	[Area] shSCR 1	[Area] shSCR 2	[Area] shSCR 3	[Area] shMAFF 1	[Area] shMAFF 2	[Area] shMAFF 3	p value
PA 16:0_16:0	1182.72	625.645	864.332	7945.92	7323.33	6965.09	3.81694e-05
PC 17:0_22:6	18970.8	18790.9	20257.3	9403.66	10507	9350.36	8.74419e-05
PA 16:0_18:0	3119.48	2192.7	2004.99	19375.6	15459.3	16039.6	0.000331944
PC 18:1_20:4	118945	110936	116913	67542.4	63829.3	75511.6	0.000374748
TG 55:6	1830.51	1699.06	1678.52	939.373	700.983	892.442	0.000512516
PC 46:1	1896.87	1072.27	1270.24	6745.43	5421.1	5896.92	0.000559147
EtherPE 18:0e_18:1	3201.17	2318.4	2313.42	11804.9	9259.7	9185.12	0.00120009
LPC 24:0/0:0	2937.11	2134.79	2272.44	6335.26	5594.72	5221.09	0.0013478
PS 38:4	15869.6	13175.8	12516.8	6286.13	5857.11	5868.78	0.00162213
PA 16:0_18:1	3983.44	2286.01	2535.6	6974.31	6824.42	6596.3	0.00202597
LPC 26:0/0:0	4810.12	3510.49	3291.5	16831.5	12827.6	12166.6	0.00277433
PE 16:0_20:4	41084.5	30647.7	29844.8	11275.7	6679.98	7636.86	0.00284834
EtherPE 16:1e_18:1	15744.1	12125.2	12427.1	39683.1	32080.2	30021	0.00290855
EtherPE 18:1e_18:1	30579.9	24089.4	24312.8	70960.1	56568.5	55385.9	0.00311581
BMP 22:6_22:6	17176.6	16613.6	17388.1	10159	12749.2	12821.1	0.00472261
TG 16:0_18:1_22:6	45423.6	32911.4	35991.4	17540.3	10263.8	13624.1	0.00487722
TG 62:12	5430.39	3667.59	3901.85	1315.38	665.287	1250.1	0.00526428
PC 37:5	35918.3	24386.7	28255.9	12804	10357.2	12050.5	0.00682644
TG 58:8	17235.4	11960.2	15185.3	6983.08	3801.24	6084.74	0.00706302
PC 18:1_19:2	24459.9	18765.9	22237.4	14146.8	11495	11979.1	0.00735467
BMP 18:1_22:6	16543.7	13860.1	14815.2	6831.57	10032.8	5691.23	0.00762267
LPE 18:0	4618.34	3633.9	3835.28	10272.8	7516.19	7888.57	0.0077335
HexCer_NS d18:1_16:0	128198	115194	116726	93370.3	71546.9	71947.4	0.00774356
PC 20:1_22:6	22989.1	15833.8	16986.2	8580.08	6592.13	6992.81	0.0081805
PI 18:0_20:3	35387.6	26395.8	28269	64197.3	52112.2	49489.2	0.00883889
PS 18:0_20:5	5796.88	4311.86	4958.48	3036.17	2761.41	2206.44	0.00888571
PC 16:0_22:6	311441	221544	226090	125950	95961.7	94669.3	0.00888973
TG 16:1_18:1_22:6	8812.37	6053.21	7321.01	3964.97	2251.42	2785.42	0.00963823
TG 18:0_18:1_22:6	4683.83	2989.19	3199.79	1070.12	1265.7	1149.4	0.0100921
TG 60:8	8958.68	7000.06	9006.03	5031.87	2917.74	4488.86	0.0103426
PC 6:0_22:1	3974.03	2471.48	2639.44	11448.2	9044.49	7062.91	0.0104415
PI 20:4_22:4	1941.47	1349.04	1526.89	3395.15	2794.93	2613.44	0.0106976
PC 14:0_16:3	25372.1	16678.3	17178.1	59390.8	42868.2	41686.4	0.011406
PC 20:4_22:6	11820.7	8033.06	8780.74	4787	4213.66	3806.39	0.0114783
TG 57:8	2998.42	1990.89	1756.62	749.048	209.208	497.109	0.0128042
PI 18:0_22:6	7596.03	5327.8	5779.32	3611.91	2884.94	2970.45	0.0135171
PC 14:0_14:0	186225	108076	123873	470102	332106	309736	0.0140937
PC 16:0_20:5	374191	264126	287111	184905	160545	154011	0.015117
PG 18:1_22:6	1213.2	719.098	784.6	1474.76	1572.89	1622	0.015525
TG 16:0_18:1_22:5	35005.1	22943.6	25284.3	13805.5	7900.67	12044.2	0.0156521
TG 56:6	35299.6	22372.6	28254.8	14487.4	8094.56	12636.5	0.0157012
LPC 18:0/0:0	156309	110243	110492	349044	261363	230737	0.0160505
TG 58:9	6080.1	3741.4	4353.91	2181.77	1533.68	1755.88	0.0161445
TG 53:2	14648.1	8915.12	11387.5	5745.84	2378.79	3851.12	0.0164256
TG 18:0_18:1_22:5	5677.38	3389.09	4470.77	2136.51	1024.31	1634.09	0.0166095
FA 18:0	104046	86011	85591.6	70677.7	55756	54803.7	0.0167931
TG 16:0_18:1_18:2	40865.9	26076.6	29781.9	16633.8	8890.12	12475.8	0.0170302
HexCer_NS d18:1_18:0	117818	101696	92849.8	78106.8	60639.4	55538.8	0.0170497
LPC 17:0/0:0	8385.61	4633.07	4619.58	15854.1	12816.8	10940.1	0.0183091
PC 17:0_22:5	7974.88	6604.32	6423.24	4907.05	4311.33	2883.55	0.0186344
TG 16:0_18:0_22:5	66614.4	37756	48184.7	21770.5	10398.9	17043	0.0190581
TG 16:0_18:1_20:4	14206.9	11893.9	16314.9	9220.81	5286.08	8151.73	0.019169
PC 20:4_22:5	36916.6	24670.2	25322.4	15294.6	10892.7	13559.4	0.0197397
TG 51:2	9000.49	5225.75	6862.88	3185.49	2600.1	2849.63	0.0198843
TG 16:0_17:1_18:1	9000.49	5225.75	6862.88	3185.49	2602.38	2905.6	0.0201787
TG 16:0_18:1_18:1	113923	72975.8	85014	51486.7	25344.5	34841.3	0.0204477
PC 21:2_20:4	10960.6	7493.12	8513.59	5671.44	4757.06	4213.39	0.0210125
TG 53:3	6555.28	3432.95	5031.56	1856.18	1409.93	1674.33	0.021032
TG 54:3	76035.4	44948.3	69837.8	26088.4	19671.7	32725.4	0.0215032
TG 16:1_18:1_18:2	16507.9	10454.4	12331	7384.75	4542.68	5715.42	0.0215149
PE 16:0_17:1	1565.4	1031.28	1043.77	2667.9	1994.83	2039.7	0.0217644
LPC 14:0/0:0	3742.02	2501.43	4003.47	8155.85	9586.55	5739.28	0.0221142
LPC 16:0/0:0	102939	68309.4	69178.1	158502	137023	119304	0.0224306
PS 16:0_22:5	4452.86	2602.34	3274.19	1358.45	1615.11	1504.17	0.0233135
TG 16:0_16:1_18:1	45188.8	29046	33705.2	21268.9	11317.6	15729.3	0.0237426
TG 50:2	45188.8	29046	33705.2	21268.9	11317.6	15729.3	0.0237426
TG 54:6	1096.15	995.873	1616.24	507.403	626.591	479.986	0.0241155
TG 18:0_18:1_18:2	6686.09	4094.57	5305.66	3091.61	1535.02	2190.6	0.0241277
TG 62:11	19553.8	11557.5	15429.9	8106.98	4001.76	6874.88	0.0244465
PC 22:6_22:6	6702.46	5302	6644.1	4806.86	3209	3705.04	0.0246125
PS 21:2_20:4	15702.4	12097.2	12440.4	10105.4	8095.91	8201.71	0.02511
TG 53:1	25382.4	14172	20677.5	10305.3	4256.28	7496.66	0.0260961
PC 18:1_18:2	877369	607573	592118	426519	312635	287679	0.0264828
ACar 20:0	3498.68	2479.5	2267.26	1615.18	1211.38	1335.51	0.0268642
TG 55:1	24772.8	12731.9	19124.3	8408.58	3382.62	6368.46	0.0272858
TG 54:4	19462.2	12252.3	14926.6	8623.28	5547.13	8634.5	0.027452
PE 16:0_16:1	4137.76	2873.96	2898.76	6500.82	4972.58	5028.99	0.0279616
PI 16:0_22:6	6135.84	4148.32	4370.77	3126.82	2269.42	2344.92	0.0283014
PC 17:1_18:1	900687	651376	680056	526402	429245	424613	0.0293121
EtherPE 16:1e_16:1	1284.79	752.781	949.833	4346	2472.53	2490.58	0.0302322
TG 54:7	9353.56	5614.9	6455.34	3907.2	2517.64	3250.53	0.0310952
PC 36:2	3.4601e+06	2.55607e+06	2.61458e+06	2.15228e+06	1.69712e+06	1.63946e+06	0.0350228
TG 18:0_18:1_18:1	98972.1	65158.8	71007.6	47259	11981.4	37343.3	0.0355453
SM d34:0	313473	203512	196353	583992	406669	394318	0.0359602
PE 17:0_20:4	4182.88	3152.74	3126.27	2659.39	1956.85	2048.58	0.0371813
PE 20:0_18:1	4862.37	3333.48	3146.24	7295	5407.45	5873.7	0.0373587
TG 16:0_16:1_17:1	3609.29	2139.09	2578.65	1634.14	792.033	1302.01	0.0373979
EtherPE 18:2e_18:1	6149.77	3512.79	3605.25	9387.93	7329.95	7013.79	0.037711
PC 20:5_22:6	12387	8794.29	8834.73	6755.49	5833.52	6255.01	0.0379678
PI 40:7	6838.33	4605.12	4632.16	3497.92	2726.02	2725.49	0.0387024
PC 30:1	24876.4	16374	15925	49410.2	34060.5	31280.1	0.0389826
PE 20:0_18:1	4794.09	3291.48	3111.03	7009.77	5255.56	5690.59	0.0398076
PI 36:3	8519.74	6152.97	6620.58	5479.83	3627.83	3628.95	0.0399867
EtherPE 16:1e_18:2	4657.71	3227.56	3335.88	7257.35	5514.02	5322.97	0.0406398
TG 51:1	10680.7	6314.93	6591.88	4364.7	2200.62	3257.8	0.0410374
TG 60:9	4633.32	2603.49	3632.62	2070.62	1516.4	1904.53	0.0421491
PI 16:1_18:1	6519.05	4631.35	4881.26	4029.96	3126.43	3220.03	0.04567
TG 62:10	4916.54	2491.26	3247.12	1773.65	832.488	1479.98	0.0464399
PS 18:0_22:6	116338	87636.6	85846.7	76108.2	55762.4	57116.4	0.0471871
PE 18:0_22:5	33400.1	20657.5	23144.2	47479.9	36033.5	38132.2	0.0477978
CE 22:6	320628	200061	238875	172220	105749	141670	0.048556
PC 14:0_16:1	402191	267324	274694	666993	487126	454070	0.0493152
PG 16:0_18:1	97740.8	75167.6	82194.2	70450.7	51236.7	61078.1	0.0498369
PE 16:0_18:1	36861.7	27888.4	28499.9	53111.6	40150.2	41654.5	0.0503021
PE 34:1	27947.5	21365	19949.3	39263.2	31882.3	29688.4	0.0504538
LPE 18:1	3696.21	1904.31	2630.27	5616.51	5146.82	3764.01	0.0510533
TG 14:0_16:1_18:1	9042.46	5704.34	6652.53	4974.49	2719.92	3919.94	0.0515691
PS 18:0_22:5	88100.3	69795.4	65607	61154.8	46643.9	46797.4	0.052508
TG 56:5	38523.8	23830.1	29539.8	21010.5	10132.3	17289.3	0.0532776
PC 14:0_16:2	27994.7	17555.8	18424.9	44954.5	32968.7	30833.8	0.0539207
PS 18:0_16:1	38587.5	28468.4	32464.1	23333.5	24192.1	26865.2	0.0553925
PE 18:0_22:4	12331.3	10800.5	11133.7	10547.2	8173.41	8715.73	0.0563238
TG 16:0_18:0_18:1	128541	69622.1	91006.2	51333.9	19797.5	55757.1	0.0585034
PI 18:0_19:2	9432.81	7189.55	9218.6	7358.44	5682.98	5459.43	0.0585988
TG 15:0_16:0_18:0	2883.63	1506.42	2280.87	1211.45	1065.18	1241.22	0.0592577
PE 18:0_20:4	152801	115592	121923	109683	83973.9	86231.9	0.0597381
TG 48:1	19808	14902	17369.5	14395.4	8069.32	11540.5	0.0597708
PG 16:0_18:1	55112.3	37477.5	37406.8	32319.8	22343.9	24053.1	0.0618724
PC 15:1_20:5	32719.1	21711	22327.4	18679	14616.2	13735.1	0.063138
PC 18:1_18:4	199018	151761	152105	140532	99596.1	110809	0.0635225
PE 18:1_20:5	10619.4	7495.27	7948.95	6919.25	5343.51	5552	0.065615
TG 18:0_18:1_20:3	14334.2	7450.55	11008.8	7051.68	3510.19	5377.45	0.0658198
PC 18:0_14:1	25299.5	17906.9	25790	28086	30392.4	34815.6	0.0659571
TG 16:0_16:0_18:1	63442.2	39290.1	49544.9	37868.3	16179.2	27933.1	0.0671943
TG 50:1	63442.2	39290.1	49544.9	37868.3	16179.2	27933.1	0.0671943
PE 16:0_22:6	12080.8	8540.88	9051.89	7929.8	6135.54	6351.97	0.0677588
PE 35:1	11104.8	8173.09	8222.62	15960.6	11821.8	11962.9	0.0705885
EtherPE 18:1e_22:4	13462.6	11119.6	10748.6	10239.4	9111.64	9259.93	0.0716819
PI 18:0_18:1	68703.1	53445.6	55858.8	92798.2	74955	70554.2	0.0723329
TG 15:0_16:0_18:1	5153.96	2867.36	4252.87	2795.42	1625.04	2476.13	0.0754649
PS 18:0_20:3	37535.3	26097.5	26486.7	23973.8	17196.1	18109	0.0755143
PE 18:0_18:1	95503.5	72843.5	73693.1	128419	97822.9	102214	0.0758135
EtherPE 18:0e_22:4	2262.66	1637.43	1644.2	3181.23	2409.41	2361.19	0.0758642
PC 46:0	1856.99	263.301	2276.14	7647.41	2374.86	6460.39	0.0780676
PC 14:0_15:1	8889.18	5458.81	5964.38	11668.2	8863.42	9412.22	0.079234
PI 35:1	3257.61	2619.83	2499.06	2471	1888.05	1880.77	0.0804405
PI 34:1	20298.6	15047.7	15682.4	27336.6	21255	20971.7	0.0805
TG 52:5	6110.06	4116.65	4591.03	4009.07	2542.68	3127.99	0.0807783
PC 16:1_20:5	38655	26849.1	28755.6	49352.2	39409.1	39697.2	0.0808015
TG 18:0_18:1_20:1	14705	7840.7	10868.1	7781.77	2649.35	5770.11	0.0821152
LPE 20:5	3876.66	1813.01	2922.43	1531.88	1762.34	761.449	0.0856005
PC 16:0_18:3	240293	195235	186703	187141	121771	138954	0.0863175
PC 16:0_18:3	240216	192568	187108	186722	126383	138963	0.088368
PE 16:1_18:1	12722.1	8540.31	10995.2	16501.5	13895.1	12814.7	0.0891386
PS 18:0_18:2	59614.8	42289.6	44419.1	41695	31536.8	30366.8	0.0947873
Cer_NS d18:1_16:0	13950.8	10501.4	10606.6	18237.2	13801.1	14585.5	0.0956377
PC 16:0_18:1	837202	589777	537172	523322	390261	378731	0.0964426
PC 15:1_17:1	8852.25	6778.04	6511.26	12326.2	8873.25	9395.42	0.0969154
PI 18:1_20:3	370032	280524	301108	476454	380819	371035	0.0995066
PC 14:0_15:0	52276.2	34334.4	33651.4	72605.6	51926.5	53412	0.100269
PE 17:1_18:1	7265.26	4993.98	5383.92	9639.89	7252.04	7404.63	0.100559
SM d36:2	12690.1	7008.37	6384.19	5313.1	4007.65	3710.18	0.102925
PI 38:5	76196	53765.9	57587.6	53793.1	41812	41273	0.103668
PI 18:0_20:4	365061	273902	295923	468953	373232	364794	0.103953
PE 18:0_18:2	28349.5	18804.6	21362.6	36003.6	28378.6	28173.1	0.105479
TG 58:2	2833.47	1259.32	2804.97	1174.7	593.792	1502.03	0.107154
EtherPE 18:1e_16:0	8416.79	6671.11	6573.69	13640.4	7807.65	11263.6	0.109598
PI 18:1_20:4	79955.8	56204	60203.4	57023.2	44177	43491.2	0.114518
PC 37:4	10997.3	7838.55	7149.86	7205	5355.4	5382.37	0.114698
PI 16:0_20:4	11699.7	7237.42	8716.39	7993.12	4637.56	4687.38	0.115566
PS 36:4	5611.89	4260.98	4216.04	4192.69	3410.03	3262.51	0.118125
PS 18:0_22:6	16366.4	11750.8	12139	20972.7	16197.6	16036	0.120323
TG 53:4	1809.43	1361.94	1149.53	1286.5	595.861	783.174	0.123427
EtherPE 16:1e_20:5	29595.2	20341.6	19651.7	19339.2	14946.9	14750.5	0.124941
PS 18:0_22:4	15165.9	12334.3	12881	12719.3	9530.67	10770.5	0.125569
PE 18:0_20:5	16412.1	13107.2	10678	24069.9	15399.7	17788.8	0.137933
LPE 20:4	12466.1	5361.63	8935.32	5571.25	5796.07	3321.27	0.14102
EtherPE 18:0e_20:4	13219.6	8217.81	10039.7	8194.79	6710.19	8128.19	0.141531
PG 14:0_18:1	7221.19	4776.55	5299.89	5068.75	3843.14	3718.53	0.144366
PS 34:1	111034	90452.7	88046	93191.9	70303.6	61948.8	0.14577
PS 18:1_21:2	14442.2	11201.1	11656.3	16970	13654.2	14379.1	0.146536
SM d34:1	2.63207e+06	1.96825e+06	1.99239e+06	3.43531e+06	2.5703e+06	2.53807e+06	0.149822
EtherPE 18:2e_22:5	9303.05	6628.69	6983.29	7020.48	5274.91	5369.1	0.158854
PS 36:3	23484.7	13945.1	16802.2	14305.5	13637.4	10391	0.159856
TG 44:0	1002.96	523.879	718.921	1041.24	881.221	1141.16	0.16026
PC 17:0_18:0	40538.2	32872	32057.5	33567.7	26679.3	27338.6	0.161943
PC 14:0_20:5	8444.14	7583.85	7839.49	7939.6	5929.23	6750.09	0.164315
PC 14:0_16:0	2.70691e+06	1.90017e+06	1.8502e+06	3.47164e+06	2.53283e+06	2.54831e+06	0.168777
EtherPE 16:1e_22:6	24692.1	16472.9	18809.8	29900.9	23071.1	23532.5	0.16947
PI 2:0_25:0	5647.08	4697.14	4883.63	5033.41	3889.19	4011.87	0.175339
TG 12:0_14:0_16:0	5007.47	2054.52	3567.98	2893.17	1694.26	1283.17	0.180733
PS 18:0_22:5	45710.5	33051.7	32752.6	34193.6	26768.9	26456.9	0.180884
TG 47:1	2298.72	1297.44	1465.95	1426.92	712.054	1116.01	0.181003
TG 14:0_16:0_17:1	2340.7	1324.25	1490.5	1451.29	727.263	1141.05	0.181007
PG 18:0_22:6	14800.8	9214.4	10061.6	19254.1	13970.3	13292.9	0.181069
GM3 d34:1	3525.85	3102.43	2937.96	4207.39	3235.59	3705.9	0.185933
LPC 0:0/18:1	116430	69937.8	77792.4	128527	129571	93520.5	0.192529
TG 58:1	2590.65	930.226	1939.61	1346.97	135.023	1134.95	0.195602
PG 16:0_22:6	3228.87	2058.68	2099.22	4065.67	3079.56	2772.47	0.197875
EtherPE 18:1e_20:4	126361	95657.5	99674	103315	80867.2	81406.3	0.198453
PC 15:1_16:1	10383.7	6521.33	6966.72	7000.62	5532.12	5130.12	0.19895
PC 15:1_18:2	9771.08	6759.12	5464.09	6572.13	3838.07	4660.84	0.201435
PC 36:4	76895.9	54525	50789.2	56510.9	40894	41405.2	0.207342
EtherPE 16:1e_20:4	61865.1	44016.2	45862.7	48377.1	35336.1	36249.9	0.20764
PI 19:1_20:4	5287.04	3579.44	3916.05	4020.54	2891.36	3036.27	0.208844
PC 16:1_18:2	733474	466548	520209	516007	402930	403596	0.213771
PG 14:0_18:1	5677.73	4298.82	3792.53	4215.77	2527.16	3694.13	0.214069
PC 16:0_14:1	5236	3693.53	3162.81	6793.79	5933.47	3956.97	0.216826
TG 16:1_17:1_18:1	2288.96	1324.1	1291.25	1257.1	1175.27	1045.16	0.226422
PG 18:0_22:5	6432.48	4015.45	4257.76	7860.43	5954.47	5435.77	0.227897
LPC 20:4/0:0	5317	4045.84	3816.2	5387.37	6800.51	4460.6	0.233615
TG 46:1	10157.9	6249.14	7114.06	7498.09	3940.4	5520.32	0.235919
PC 18:0_19:1	74289.5	46707.5	46804.7	83583.2	65394.1	64771.2	0.238308
LPE 22:4	6793.21	2649.64	3998.29	3400.57	2821.62	1846.85	0.240929
PI 18:0_22:4	19572.6	16691.2	15266.1	23526.2	17996.1	18786.2	0.243593
PC 20:3_22:5	13737.6	12713.3	9157.21	11719.5	8648	7709.95	0.24461
CE 22:5	115244	71104	86659.5	85846.2	47010.8	70074.4	0.244924
PC 17:1_22:6	6857.66	4239.05	4523.13	5131.41	3172.06	2910.74	0.247668
GM3 d34:1	3421.34	2959.67	2861.04	3942.79	3054.11	3463.6	0.259618
CE 22:4	12999.3	11738.2	9825.99	11381.7	9721.36	8849.83	0.264146
TG 16:0_18:0_18:0	4882.58	2793.83	4335.27	3832.28	1270.98	3082.4	0.264832
PC 16:0_20:4	66331.2	56636.6	52623.8	58417.9	46477.5	50174.4	0.272919
PE 18:0_18:1	469893	317315	328239	562879	405556	413624	0.278472
TG 60:3	5053.45	850.39	3537.36	2216.58	14.6922	1984.16	0.285312
PC 15:0_16:1	407578	269335	271562	491454	357540	342266	0.286401
ACar 16:0	3507.91	2125.9	427.654	3859.88	2924.99	2755.45	0.291282
EtherPE 18:0e_22:5	10244.2	7782.08	7529.88	11361.2	8618.83	9724.4	0.305051
LPE 18:1	6214.75	2929.14	3010.29	4938.38	7405.58	4619.85	0.314439
EtherPE 16:1e_16:0	3403.75	2422.46	2768.73	3852.14	4306.36	2516.58	0.318563
SM d34:2	254460	160920	168902	297722	215938	209073	0.326564
ACar 14:0	9964.43	8819.52	16524.8	11139.8	6625.04	8472.58	0.330905
PG 18:1_22:5	16169.2	12981	11328.5	21052.5	15242.6	13199.8	0.335539
PE 18:0_22:6	64632.2	48772.2	52013.6	56687.7	44302.8	43515.6	0.340611
PI 18:0_22:3	4514.35	3711.73	3819.45	4241.3	3236.94	3197.12	0.34225
PE 16:0_18:0	2001.04	1424.72	1414.17	2844.55	1338.54	2186	0.345509
PC 16:0_16:0	211039	137582	121311	161132	102241	100134	0.356673
PS 32:1	11206	7823.79	7279.14	8681.17	6241.9	7218.95	0.382815
PC 16:1_16:1	240104	160164	191049	197382	148761	165963	0.387948
PE 18:1_20:5	4030.47	2743.95	3231.59	3481.29	2502.12	2615.47	0.389184
LPE 22:5	6323.09	2708.26	4490.89	3971.8	3934.5	2172.3	0.393176
CE 20:4	43375	30727	35878.4	54103.4	32975.5	42906.1	0.402156
LPE 22:5	29520.5	12729.8	19743.5	18907	17397.3	10199.2	0.405695
PE 18:0_18:1	55457.9	38316.9	32694.8	67971.1	44391.6	43382	0.407524
PE 16:0_20:5	5870.03	3914.98	4031.13	6000.9	4997.72	4838.28	0.408564
CE 20:3	13252.7	7977.16	9904.54	16608.3	8575.27	13517.5	0.418847
FA 20:5	2743.94	1361.51	1763.72	1058.26	2351.99	721.317	0.41972
PC 32:3	4761	3315.13	3625.82	6009.15	4085.77	3812.6	0.420124
PI 18:1_22:5	26820.8	20857.9	21682	24048.6	19442	19379.4	0.422353
FA 20:0	18486.6	14049.9	1962.09	2372.74	6217.07	11201	0.427694
PS 18:0_18:1	183883	144959	146505	168352	131727	131364	0.454263
PI 18:0_22:6	24259.8	18879.4	19745.5	22019	17757.5	17634.2	0.454363
PC 16:1_22:6	80269.1	51755	63260.9	69247.3	50391.3	50702.5	0.46745
PE 18:1_20:1	9370.98	6805.42	6798.38	6751.24	6974.34	7192.08	0.472669
FA 20:6	2768.32	1361.23	2074.22	825.256	2842.94	659.138	0.48357
PI 17:0_20:4	6631.4	6108.39	6561.41	6850.14	5036.21	6145.43	0.486688
Cer_NS d18:2_22:0	10098.2	6280.53	6833	9262.72	8979.72	7842.45	0.492044
PG 22:4_22:6	9898.93	6301.46	6735.22	10352.6	7836.83	7891.89	0.496919
PG 18:0_18:1	9870.37	6909.19	7163.61	8352.62	6697.57	6367.39	0.497348
PC 16:0_18:1	27664.8	21279	23163.4	26023.4	20305.2	19797.3	0.508864
PC 22:5_22:5	7031.32	8337.64	6914.36	13482.6	7602.07	6124.24	0.51358
LPE 22:6	31409.2	13048.1	19046.5	21289.3	18147.2	11032.9	0.521982
PG 18:1_18:1	4651.78	2821.35	4132.17	5882.65	3884.94	3627.56	0.542335
PS 20:0_13:1	12495.9	8577.72	8917.57	10875.8	8126.23	7986.6	0.557762
TG 18:0_18:1_22:3	4453.39	3316.28	5119.57	5520.83	425.142	4032.84	0.57743
PG 16:0_16:0	3522.89	2325.14	2398.92	3048.16	2202.07	2174.33	0.600023
LPC 22:6/0:0	8995.78	2833.68	3563.83	6607.72	7161.4	4956.32	0.617305
PE 18:0_20:3	10147	8897.49	9054.4	10583.1	8162.02	7883.76	0.630756
LPC 22:5/0:0	9091.76	5238.94	6303.72	6971.09	6841.28	4719.49	0.633724
PE 36:2	91080.8	76108	77640.3	138209	66325.5	75203.9	0.641225
CE 18:1	17018.9	11246	12744.4	20182.1	10400.3	15054.2	0.665674
CE 18:3	9889.18	5648.72	7868.19	10470.9	6095.5	9292.36	0.671746
CE 20:2	4720.41	2802.43	3518.13	5199.76	2580.96	4236.93	0.748479
EtherPE 18:1e_22:5	75478.9	58844.9	62148	78673.7	62410.2	62244.6	0.77439
SM d32:0	8574.26	5045.15	5370.01	8251.65	5883.91	6073.72	0.779585
PS 18:1_22:6	5569.91	4604.98	4525.21	8318.71	4029.49	3676.68	0.787119
PC 16:0_16:1	8.04283e+06	5.48264e+06	6.05695e+06	7.60641e+06	5.58479e+06	5.49522e+06	0.78777
PC 33:1	37587.7	27756	31153.2	48293.4	28311.2	26324.2	0.791453
TG 14:0_16:0_18:0	6069.13	2083.76	4827.42	7356.77	2039.01	5167.47	0.799193
PC 16:0_17:1	2328.85	1604.6	1543.76	2179.58	1509.26	1533.39	0.811857
PC 16:0_16:2	294610	187363	189845	289417	212547	200890	0.829256
EtherPE 18:1e_22:6	7932.56	6681.15	8329.27	9160.85	6094.46	6998.16	0.835371
PC 17:1_18:1	1835.74	1116.27	1123.05	1556.77	1145.68	1213.29	0.853923
LPC 0:0/18:2	4895.29	2760.29	2356.76	3194	4044.07	2379.7	0.893531
TG 14:0_16:0_16:0	3651.79	2012.67	3170.2	4120.35	1667.56	3410.2	0.896699
SM d33:1	127276	67654.4	83958.1	120593	92051	75006.7	0.901737
FA 22:0	12954.8	9128.97	7326.19	12291.3	9427.41	8425.49	0.909577
PG 22:5_22:6	20020.3	13179.3	14268.4	18624.5	13824.3	14066.6	0.909891
CE 20:5	75150.4	46681.5	56558.2	72241.1	42762.8	59287	0.914362
SM d32:1	153152	103425	107845	144489	107598	106356	0.926245
EtherPE 18:2e_22:6	9306.7	7722.31	8139.48	10195.4	7802.27	6893.18	0.936588
EtherPE 18:1e_20:5	42942.3	31862.6	32720.2	42552.5	32447.6	33526.5	0.947773
PC 16:0_17:1	2.31666e+06	1.60073e+06	1.63171e+06	2.27796e+06	1.67426e+06	1.65683e+06	0.951746
PI 18:0_18:2	55693.9	40218.3	44324.1	55129.1	43398.3	42566.5	0.965178
CE 20:1	3250.29	1536.38	2329.69	3345.64	1102.95	2558.64	0.96685
EtherPE 16:1e_22:5	50830	36144	37442.3	49083.6	37028.9	37846.2	0.981239
TG 16:0_16:0_18:0	6688.88	2218.35	4307.16	7607.31	1571.86	4184.39	0.982841
PC 16:1_18:3	50712.9	33729.7	36721.5	48447.8	35665.5	36645.1	0.98476
TG 46:0	4898.08	2214.91	3438.54	5046.7	1794	3673.9	0.992435
							#DIV/0!
							#DIV/0!
