# Supplementary material for: MAFF regulates ferroptotic sensitivity through iron homeostasis and fatty acid synthesis
Source: Cell Death Dis. 2026 May 28;17(1):656. doi: 10.1038/s41419-026-08885-w (PMC13402699; doi:10.1038/s41419-026-08885-w)
Supplement: Supplementary file 7 — Supplementary Table 4 [file 41419_2026_8885_MOESM7_ESM.xlsx]

## Sheet: PC
Lipid	Vector 1	Vector 2	Vector 3	Vector 4	Vector 5	CPT2 OE 1	CPT2 OE 2	CPT2 OE 3	CPT2 OE 4	CPT2 OE 5
PC(18:0_18:1)	6.79975	6.51384	6.58522	6.61469	6.58211	-7.78376	-8.48483	-7.11357	-6.43367	-11.1913
PC(18:1_18:1)	7.25234	7.25256	7.19171	7.23164	7.08802	-6.25885	-4.90156	-5.06169	-7.48577	-7.51955
PC(16:1_18:1)	5.45985	5.36381	5.59646	5.4249	5.4492	-7.97362	-7.90221	-7.56844	-7.95331	-7.84278
PC(16:1_16:1)	2.65705	2.67986	3.02646	2.91952	2.69244	-8.79186	-8.8466	-8.60074	-8.74063	-9.41391
PC(18:1_20:3)	2.78551	2.66092	2.77	2.70907	2.65488	-7.45975	-7.28308	-7.37002	-7.38292	-7.49166
PC(18:1_22:1)	1.37422	1.26507	1.60308	1.34938	1.29938	-8.5362	-8.39173	-8.41021	-8.77896	-9.01786
PC(18:0_20:4)	3.76563	3.558	3.55133	3.66065	3.62308	-5.79711	-6.02112	-5.76284	-6.38183	-5.6709
PC(14:0_16:0)	0.305488	0.179048	0.242757	0.240952	0.0798444	-9.49512	-9.53999	-8.83183	-9.26886	-9.35041
PC(16:0_16:1)	6.69312	6.52949	6.89989	7.34517	6.37462	-2.64561	-2.99547	-2.78863	-2.41838	-2.70874
PC(16:1_18:2)	2.42573	2.24188	1.94678	2.30165	2.15427	-6.64352	-6.84065	-6.70942	-6.65618	-6.27202
PC(18:0_20:5)	2.40003	2.18392	2.4224	2.36027	2.38512	-6.08838	-6.25952	-6.7708	-6.40218	-5.97472
PC(16:0_18:0)	4.10954	3.82071	3.96056	3.78696	3.83673	-4.22828	-5.14249	-4.28803	-3.33529	-4.9561
PC(18:0_16:2)	0.00189241	-0.108072	-0.0863216	0.110144	-0.0467045	-7.83954	-7.81263	-7.48642	-7.70008	-7.85266
PC(18:0_22:4)	0.962772	0.912548	0.869687	0.864046	0.809472	-6.12544	-6.49181	-6.49464	-6.84125	-6.63631
PC(18:1_20:4)	4.15332	4.02082	4.09712	4.08284	4.04268	-3.16386	-3.36494	-3.25479	-3.02528	-3.38564
PC(18:1_22:6)	2.76737	2.69101	2.59314	2.65963	2.58564	-4.18672	-4.59735	-4.33159	-3.9213	-4.39282
PC(16:0_16:0)	5.37829	5.29499	5.27504	5.29537	5.26199	-1.01559	-1.44569	-1.28235	-2.28537	-1.21439
PC(18:0_22:3)	-0.511849	-0.850134	-0.456545	-0.564556	-0.679225	-7.32938	-7.37743	-7.25478	-7.54497	-7.19183
PC(20:4_22:5)	-2.00502	-2.03184	-1.85196	-1.9332	-1.97277	-7.88542	-8.72909	-7.96645	-9.31048	-9.21488
PC(16:0_18:1)	8.1009	7.93196	7.80882	7.54037	7.7946	1.57378	1.13053	1.35875	1.26649	1.35051
PC(18:1_18:2)	3.76588	3.72773	3.92745	3.87528	3.70798	-2.58765	-2.56716	-2.67589	-2.88697	-2.41873
PC(18:0_22:5)	2.94545	2.79451	2.75303	2.81709	2.70467	-3.29908	-3.69693	-3.44452	-3.31118	-3.32602
PC(18:0_20:2)	3.1675	3.03075	3.33583	3.13949	2.46321	-3.62694	-2.87773	-3.46491	-3.28743	-2.66739
PC(18:1_24:6)	-0.107848	-0.252043	-0.21531	-0.207901	-0.110888	-6.12226	-6.02673	-6.03672	-5.87319	-6.20746
PC(18:0_22:6)	2.08586	1.87447	1.60142	1.67357	1.62326	-4.52944	-4.12525	-3.62836	-3.80894	-3.86388
PC(18:1_22:5)	2.45051	2.3637	2.48679	2.47106	2.36057	-2.77191	-3.18382	-3.08471	-3.6137	-3.04237
PC(18:0_20:3)	3.12673	2.88117	2.89011	2.9435	2.91104	-2.4578	-2.32904	-2.27143	-2.81419	-2.41528
PC(16:1_22:5)	-2.16172	-2.45572	-2.29759	-2.21663	-2.21453	-5.39004	-8.96079	-8.57843	-6.40193	-8.14096
PC(18:1_24:2)	-0.808875	-0.854385	-0.559328	-0.532444	-0.764569	-5.46967	-5.79231	-4.53936	-6.35497	-6.92926
PC(18:1_16:2)	-5.83322	-4.33057	-4.04659	-4.03794	-6.67893	-8.85246	-10.8076	-10.7251	-9.6219	-10.3758
PC(18:1_18:3)	1.12928	1.20133	1.43846	1.58041	1.31064	-3.50353	-3.32061	-3.31812	-3.62075	-3.71674
PC(16:1_22:6)	-1.53225	-1.27855	-1.4643	-1.33849	-1.30527	-5.80225	-6.223	-6.05741	-6.38062	-5.98645
PC(18:1_20:1)	4.10928	4.07889	4.22675	4.22503	4.13198	-0.222267	-0.747555	-0.489776	-0.216267	-0.499196
PC(18:1_24:5)	0.0174306	-0.111903	-0.351516	-0.144702	-0.348361	-5.04771	-4.76376	-4.78131	-4.57076	-4.72135
PC(18:0_24:4)	-1.46654	-1.59229	-1.3539	-1.46922	-1.34466	-6.04732	-6.64665	-4.71047	-6.03918	-6.13679
PC(18:1_24:1)	0.558653	-0.17941	0.0474465	0.715264	0.485902	-3.68252	-4.08152	-4.34912	-4.09386	-4.23807
PC(20:3_24:6)	-2.89756	-2.65314	-2.72334	-3.60865	-2.83848	-7.42454	-7.07871	-7.4492	-7.27717	-6.94684
PC(14:0_14:0)	-2.27641	-2.36983	-2.21667	-2.24261	-2.35828	-6.04732	-6.64665	-6.16893	-7.20263	-6.13679
PC(24:1_20:4)	-2.26957	-2.53783	-2.17515	-2.21703	-2.33717	-5.69682	-7.1049	-6.32179	-6.53129	-6.11965
PC(18:4_16:0)	-3.3231	-3.38375	-4.1896	-2.87224	-1.65924	-7.05307	-7.1062	-6.93507	-6.91616	-6.85825
PC(16:1_22:1)	-4.82032	-4.91433	-4.71522	-4.73807	-4.80929	-8.48924	-9.48575	-8.76334	-7.75795	-8.30574
PC(24:0_20:3)	-4.27063	-3.84081	-4.11346	-3.96845	-4.2525	-7.70819	-8.35284	-7.58591	-8.13666	-7.0036
PC(18:0_24:5)	-0.637242	-0.920511	-1.72193	-0.71747	-1.05622	-4.61689	-4.8109	-4.79655	-4.22636	-4.69609
PC(16:0_22:4)	2.72893	2.6242	2.67824	2.64843	2.47363	-0.891963	-1.00436	-0.980273	-0.819811	-0.975194
PC(18:2_22:6)	-1.11558	-1.25926	-0.914226	-0.794612	-1.04851	-5.5559	-4.24388	-4.47834	-4.32444	-4.24818
PC(14:0_18:3)	-1.59785	-1.58271	-1.78573	-1.69345	-2.12105	-5.15452	-5.71672	-4.72522	-5.60921	-4.93676
PC(18:1_22:3)	0.151118	0.107125	0.235199	0.15204	0.0819479	-3.18522	-3.36309	-3.73045	-2.64061	-2.997
PC(18:1_20:5)	1.29634	1.19742	1.64616	1.7882	1.44011	-1.46611	-1.81957	-1.68859	-2.20623	-1.69872
PC(14:0_16:1)	-1.37854	-1.37155	-1.29394	-1.18805	-1.51961	-4.54855	-4.37599	-4.36427	-4.55922	-4.16294
PC(14:0_20:4)	-0.74918	-0.640709	-0.700263	-0.822061	-0.928167	-3.38534	-3.50453	-3.51589	-3.80194	-3.5171
PC(16:0_22:6)	2.94694	2.65339	2.75022	2.87549	2.75868	0.507356	-0.00887532	-0.0691787	0.83857	-0.845629
PC(18:1_18:4)	-3.99825	-5.38594	-4.97414	-4.98043	-4.89463	-7.85904	-6.57714	-7.70319	-7.87269	-7.24521
PC(18:0_22:1)	0.563504	0.330977	0.543307	0.529652	0.421444	-1.96931	-2.18612	-2.07714	-1.53757	-2.13364
PC(14:0_14:1)	-6.35902	-6.48692	-5.95952	-6.11684	-6.55203	-8.61491	-8.55786	-8.40084	-8.94632	-9.05708
PC(18:0_24:3)	-1.13117	-1.67534	-2.00611	-1.97378	-1.55915	-4.08876	-4.22139	-4.00442	-3.73627	-3.8845
PC(18:1_22:4)	0.715075	0.580836	0.278484	0.365207	0.278422	-1.60208	-1.95274	-1.93033	-1.47268	-1.82899
PC(16:1_20:4)	-0.989585	-1.09761	-1.04601	-1.0294	-1.24387	-3.24834	-3.18903	-3.21666	-3.29593	-3.07792
PC(18:1_22:2)	-0.151561	-0.460954	-0.110193	-0.30343	-0.662201	-1.21655	-2.8118	-1.38316	-3.28767	-2.96906
PC(20:3_20:4)	-1.01381	-1.10655	-0.885015	-1.03957	-0.881869	-2.27344	-3.9983	-2.41824	-3.50761	-2.38694
PC(16:0_20:3)	4.11698	3.93462	4.06997	4.05119	3.89133	2.58126	2.30192	2.4817	2.78324	2.49563
PC(20:4_22:6)	-1.97707	-2.03786	-1.85439	-1.9544	-1.92543	-3.01179	-3.27866	-3.23389	-3.89046	-3.22541
PC(18:4_16:1)	-3.20429	-3.05122	-2.80345	-2.63494	-3.03743	-3.97423	-4.02878	-4.07119	-4.74037	-4.02254
PC(18:4_18:0)	-3.56536	-4.10758	-4.13247	-3.85045	-4.21258	-5.3134	-4.50867	-4.87923	-5.07945	-4.88946
PC(14:1_18:1)	-4.41766	-4.97079	-4.55982	-4.2004	-4.15637	-5.31988	-5.33053	-5.35417	-5.67195	-5.40713
PC(18:0_20:1)	-2.43997	-2.53846	-2.61021	-2.41824	-3.95993	-3.51741	-3.93228	-3.81158	-3.33226	-3.33755
PC(18:1_20:2)	1.35232	2.50605	1.98992	2.31652	2.55409	1.75223	1.44555	1.48008	1.49635	1.60706
PC(18:0_18:0)	0.540682	0.173695	0.377214	0.425316	0.406015	-0.149774	-0.126138	-0.200081	0.19967	0.132894
PC(16:0_24:6)	1.40073	1.54213	1.66314	1.64866	1.20241	1.3164	0.870814	0.862497	1.31467	1.02725
PC(16:0_20:5)	1.5974	1.2995	1.57952	1.49759	1.5359	1.3004	1.22029	1.23397	1.00314	1.38375
PC(18:2_22:5)	-2.0317	-2.17989	-1.99202	-2.04693	-2.23545	-1.72793	-1.60602	-1.6193	-1.58005	-1.681
PC(20:1_22:5)	0.0174306	-0.111903	-0.351516	-0.144702	-0.348361	0.452897	0.242406	0.256075	0.225613	0.34064
PC(20:1_20:4)	-5.19869	-5.93355	-5.82573	-5.69639	-5.87141	-5.04312	-5.04975	-5.13077	-5.0725	-4.95985
PC(24:0_18:1)	0.138572	-0.0303344	0.221485	0.21233	0.156902	0.97642	0.631671	0.675357	0.952241	0.740873
PC(16:0_20:4)	3.66882	3.64433	3.59655	3.58587	3.59826	4.38266	4.04312	4.36816	4.8375	4.2075
PC(16:1_16:2)	-3.66906	-3.49145	-2.64122	-2.86592	-2.98773	-1.99124	-2.40555	-2.12494	-2.07098	-2.14367
PC(16:0_22:5)	-1.43867	-1.59098	-1.65546	-1.6258	-1.79127	-1.02086	-0.390969	-0.931154	-0.479095	-0.154715
PC(16:1_22:2)	-7.75027	-6.93632	-6.64492	-6.81461	-7.09465	-6.15256	-5.96463	-5.45367	-5.96802	-5.72088
PC(16:0_18:3)	2.37051	2.10613	1.94678	2.30165	2.15427	4.00846	3.6837	2.75709	3.98031	3.44398
PC(22:6_22:6)	-3.6062	-3.73884	-3.49605	-3.52614	-3.79683	-1.94282	-2.08078	-2.066	-1.98285	-2.04539
PC(24:1_22:5)	-3.24425	-3.43227	-3.0479	-3.27793	-3.26462	-1.46064	-1.53798	-1.30432	-1.28322	-1.18673
PC(16:0_16:2)	1.61015	1.49973	1.59889	1.56958	1.52847	3.61168	3.42216	3.67205	3.24504	3.53064
PC(12:0_14:0)	-7.14293	-7.30195	-7.38574	-7.47422	-7.56454	-5.25219	-5.41777	-5.22678	-5.45815	-5.43114
PC(18:1_24:4)	-8.37989	-9.20181	-8.71963	-8.81863	-9.23569	-7.08498	-6.99212	-7.24291	-6.46422	-6.36273
PC(22:0_20:4)	-5.17544	-5.47499	-5.04623	-5.18375	-5.13684	-2.53807	-3.41324	-3.63197	-2.73043	-2.89965
PC(20:1_22:3)	-1.46654	-1.59229	-1.3539	-1.46922	-1.34466	0.97642	0.631671	0.675357	1.12274	0.740873
PC(16:0_24:1)	0.0587154	-0.155976	0.543307	0.529652	0.421444	2.75294	2.68697	2.85519	2.41885	2.78993
PC(24:0_20:4)	-2.72855	-3.09205	-2.76281	-2.77466	-2.82746	-0.332363	-0.619472	-0.55052	0.0442185	-0.432641
PC(20:3_22:6)	-2.01786	-1.83998	-1.79677	-2.00312	-1.92217	0.619887	0.340977	0.441943	0.83611	0.507204
PC(20:4_18:0)	-6.62039	-6.3252	-5.66259	-6.0716	-6.69973	-4.03515	-3.80924	-3.63943	-3.72223	-3.79445
PC(16:1_18:4)	-5.93072	-6.19168	-5.26684	-6.91713	-5.58054	-4.00974	-2.38891	-2.9729	-3.72439	-3.47881
PC(24:0_16:1)	-1.20104	-1.477	-1.34261	0.625265	-1.50419	1.86535	1.6155	1.69932	1.74545	1.64068
PC(18:2_20:4)	-6.73557	-6.95871	-7.66269	-7.12263	-7.10491	-4.21917	-4.21461	-4.14683	-3.79856	-4.17648
PC(22:6_24:6)	-5.21463	-4.48787	-4.66041	-6.15598	-4.98149	-1.83185	-2.17632	-2.15402	-1.9739	-1.9782
PC(20:3_18:0)	-5.88648	-5.65954	-6.37074	-5.6705	-6.68026	-3.76246	-2.80851	-2.57827	-3.07413	-2.64941
PC(16:0_18:4)	-0.586224	-0.571687	-1.62726	-0.402111	-0.729312	2.5711	2.27267	2.29593	2.07531	2.48655
PC(12:0_16:1)	-8.7971	-8.58147	-8.2566	-8.12866	-8.25195	-5.07944	-5.06261	-5.0115	-4.89902	-5.48147
PC(16:0_22:0)	-2.1922	-2.60682	-2.29712	-2.22502	-2.24728	0.926282	1.05406	1.09827	1.21744	1.19212
PC(22:5_22:6)	-2.62156	-2.78121	-2.55954	-2.64283	-2.64323	0.936867	0.664622	0.784674	1.0515	0.841464
PC(18:3_18:0)	-6.95237	-8.16945	-6.37455	-6.24409	-6.22869	-3.33836	-3.15835	-3.05233	-3.0687	-3.2036
PC(20:5_18:1)	-6.95241	-6.33006	-6.23328	-5.79158	-6.91828	-2.70918	-2.25967	-2.33119	-2.50399	-2.465
PC(18:2_18:1)	-7.20902	-8.29147	-7.88549	-7.71194	-7.32296	-3.44609	-3.59278	-3.51872	-3.68171	-3.45345
PC(14:1_16:0)	-3.38963	-3.78893	-4.03138	-3.8331	-3.73678	0.850915	1.07843	0.466936	0.937548	-0.385109
PC(20:1_22:4)	-2.30011	-2.39475	-2.73793	-1.91037	-3.20361	2.42089	2.04478	2.09571	2.02418	2.05478
PC(16:0_24:0)	-2.22601	-2.42538	-2.06911	-2.10347	-2.07964	2.54394	2.39522	2.6987	2.2272	2.72229
PC(20:5_22:6)	-4.12461	-4.49324	-4.17398	-4.28832	-4.30556	0.577433	0.349093	0.868525	0.638781	0.493959
PC(20:1_20:3)	-5.73618	-6.20185	-6.83053	-4.9148	-5.1778	-0.0475602	-0.516647	-0.533616	-0.917969	-0.448502
PC(14:1_16:1)	-6.49204	-6.7337	-6.51793	-6.65588	-6.53093	-0.648729	-0.971629	-0.642689	-0.352333	-0.949537
PC(20:5_22:5)	-4.49691	-3.91651	-3.59066	-4.43618	-4.34797	2.19474	1.89033	2.03805	1.62873	1.99417
PC(20:0_20:3)	-8.5592	-8.06897	-8.23794	-8.27257	-8.46716	3.64307	-1.38886	-3.13037	-6.34435	-3.30004
PC(16:1_20:5)	-4.4741	-3.3107	-3.28953	-3.41297	-3.56529	2.9397	2.63562	2.67903	2.74838	2.7764
PC(18:3_18:1)	-8.68138	-8.72116	-8.49729	-8.4283	-8.48761	-2.20574	-2.07629	-2.08794	-2.31699	-2.04263
PC(22:4_18:1)	-8.05009	-7.96639	-7.87436	-7.58257	-7.79817	-0.931388	-1.36784	-1.29209	-1.76018	-1.25938
PC(22:5_18:0)	-4.92526	-4.82292	-7.5885	-5.69578	-7.52932	0.804044	0.617809	0.678693	0.669927	0.531207
PC(14:0_22:6)	-2.60015	-2.57652	-2.05649	-2.01519	-2.17483	4.37541	4.42227	4.43096	4.81732	4.44341
PC(18:0_22:0)	-9.02151	-9.69989	-8.85486	-9.07521	-9.40595	-2.19541	-2.50738	-2.17974	-2.39854	-2.31978
PC(14:0_20:5)	-3.74751	-3.82323	-3.67176	-3.53498	-3.65894	3.49993	3.30351	3.45493	3.46159	3.37948
PC(20:1_22:6)	-8.08003	-7.61402	-7.96175	-7.34889	-7.9281	0.448398	-0.15913	-0.0738891	0.240471	0.0792169
PC(14:0_16:2)	-6.84121	-6.78538	-6.24175	-6.66584	-6.65729	1.56901	1.39079	1.4054	1.26507	1.45023
PC(20:3_16:0)	-7.26876	-7.2431	-7.00467	-6.62173	-6.8442	1.4632	1.3601	1.43301	1.08394	1.35561
PC(20:3_18:1)	-5.64276	-5.87322	-5.39942	-5.27809	-5.52337	2.79698	2.59236	2.67363	3.19611	2.71157
PC(22:6_16:1)	-8.487	-6.54763	-7.94339	-8.01314	-6.58838	1.16828	0.891151	1.02958	0.610814	1.0944
PC(24:0_20:5)	-9.43797	-10.1711	-8.45873	-8.85612	-9.71465	-0.912403	-0.696773	-1.27713	-0.329381	-0.910714
PC(20:0_20:5)	-6.65328	-7.5985	-8.69328	-8.48497	-7.09915	0.913126	0.646217	0.728889	1.1547	0.863514
PC(20:2_20:3)	-8.87994	-9.19105	-8.84061	-8.60457	-9.38366	0.00113047	-0.362177	-0.296982	-0.461569	-0.117047
PC(20:3_18:3)	-8.03376	-6.98238	-13.7556	-8.18945	-9.07607	-0.376847	-0.469854	-0.40033	-0.332371	-0.437222
PC(18:4_22:6)	-6.45989	-5.46148	-5.56913	-6.0337	-5.578	3.42931	3.13346	3.07973	2.7089	3.18266
PC(20:0_20:4)	-6.05769	-6.08397	-6.47445	-6.69353	-6.75619	4.55703	4.1873	3.95814	4.4908	4.36233
PC(20:5_18:0)	-9.43646	-7.56546	-7.68996	-7.54663	-9.34255	3.21165	2.68005	2.79168	2.79626	2.85653
PC(14:0_18:0)	-7.37854	-7.4093	-7.74178	-8.08559	-7.8212	7.31979	7.19587	7.2864	7.44672	7.17996
PC(18:0_18:1)	111.411	91.3818	96.0171	97.9988	95.8104	0.0045379	0.00279132	0.00722109	0.0115684	0.000427633
PC(18:1_18:1)	152.465	152.489	146.191	150.293	136.052	0.0130586	0.0334567	0.029942	0.00557902	0.00544992
PC(16:1_18:1)	44.0126	41.1782	48.3842	42.9593	43.6889	0.00397834	0.0041802	0.00526831	0.00403473	0.00435599
PC(16:1_16:1)	6.30743	6.40795	8.14807	7.56592	6.46406	0.00225625	0.00217224	0.00257584	0.00233781	0.00146598
PC(18:1_20:3)	6.89483	6.32435	6.82108	6.53899	6.29793	0.00568057	0.00642059	0.00604507	0.00599126	0.00555631
PC(18:1_22:1)	2.59227	2.40338	3.03791	2.54803	2.46124	0.00269369	0.00297741	0.00293952	0.00227651	0.0019291
PC(18:0_20:4)	13.6009	11.7778	11.7235	12.6463	12.3213	0.0179844	0.0153979	0.0184167	0.0119916	0.0196286
PC(14:0_16:0)	1.23584	1.13214	1.18325	1.18177	1.0569	0.00138575	0.00134332	0.0021946	0.00162104	0.00153196
PC(16:0_16:1)	103.474	92.3785	119.419	162.599	82.9759	0.159806	0.125393	0.144723	0.187067	0.152963
PC(16:1_18:2)	5.37302	4.73014	3.85514	4.93022	4.45143	0.0100023	0.00872489	0.00955573	0.00991494	0.01294
PC(18:0_20:5)	5.27814	4.54386	5.36063	5.13465	5.22389	0.0146965	0.0130526	0.00915772	0.0118236	0.0159012
PC(16:0_18:0)	17.2621	14.1302	15.5685	13.8035	14.288	0.0533533	0.0283112	0.0511886	0.0990781	0.0322156
PC(18:0_16:2)	1.00131	0.927827	0.941921	1.07934	0.968145	0.00436579	0.004448	0.00557653	0.00480888	0.00432629
PC(18:0_22:4)	1.94905	1.88237	1.82727	1.82014	1.75257	0.0143238	0.0111115	0.0110897	0.00872123	0.0100525
PC(18:1_20:4)	17.794	16.2325	17.1142	16.9456	16.4804	0.111579	0.0970627	0.104763	0.122828	0.09568
PC(18:1_22:6)	6.80865	6.45766	6.0341	6.31872	6.00283	0.0549125	0.0413103	0.0496662	0.0660043	0.0476024
PC(16:0_16:0)	41.5935	39.2601	38.721	39.2704	38.3722	0.494624	0.367116	0.411125	0.205133	0.430954
PC(18:0_22:3)	0.701323	0.554733	0.728729	0.676163	0.624501	0.00621779	0.00601414	0.00654779	0.00535474	0.0068398
PC(20:4_22:5)	0.249131	0.244543	0.277015	0.261849	0.254763	0.00422913	0.00235659	0.00399815	0.00157495	0.00168285
PC(16:0_18:1)	274.545	244.207	224.228	186.156	222.028	2.97684	2.18939	2.56462	2.40576	2.55003
PC(18:1_18:2)	13.6032	13.2482	15.2153	14.6749	13.0681	0.166356	0.168735	0.156487	0.135187	0.187021
PC(18:0_22:5)	7.70317	6.93793	6.74131	7.04741	6.51908	0.101597	0.0771107	0.0918537	0.100748	0.0997171
PC(18:0_20:2)	8.98486	8.17237	10.0968	8.81213	5.51443	0.0809437	0.136056	0.0905643	0.10242	0.157411
PC(18:1_24:6)	0.927971	0.839707	0.861361	0.865796	0.926018	0.0143554	0.0153382	0.0152323	0.0170605	0.0135322
PC(18:0_22:6)	4.24527	3.66667	3.03442	3.19004	3.08071	0.0433014	0.0573028	0.0808641	0.0713503	0.0686843
PC(18:1_22:5)	5.4661	5.1469	5.60529	5.54452	5.13574	0.14641	0.110046	0.117872	0.0816899	0.121382
PC(18:0_20:3)	8.73451	7.36749	7.41328	7.69278	7.52163	0.182024	0.199016	0.207125	0.142182	0.187469
PC(16:1_22:5)	0.22349	0.182287	0.203403	0.215143	0.215457	0.0238471	0.00200694	0.00261598	0.0118257	0.00354263
PC(18:1_24:2)	0.570827	0.553101	0.678618	0.691382	0.588629	0.0225666	0.0180444	0.0430047	0.0122169	0.00820512
PC(18:1_16:2)	0.0175398	0.0497015	0.0605139	0.0608777	0.00975978	0.00216343	0.00055795	0.000590774	0.00126917	0.000752624
PC(18:1_18:3)	2.18749	2.29952	2.71032	2.99055	2.48051	0.0881722	0.100091	0.100264	0.0812916	0.076059
PC(16:1_22:6)	0.345739	0.412209	0.362412	0.395435	0.404645	0.0179205	0.0133873	0.0150154	0.0120017	0.0157724
PC(18:1_20:1)	17.2591	16.8993	18.7231	18.7009	17.5327	0.857218	0.595612	0.712136	0.86079	0.707501
PC(18:1_24:5)	1.01216	0.925367	0.78376	0.904566	0.785476	0.0302335	0.0368099	0.0363649	0.0420788	0.037908
PC(18:0_24:4)	0.361849	0.331645	0.391232	0.361177	0.393745	0.0151209	0.00998063	0.038195	0.0152063	0.0142116
PC(18:1_24:1)	1.47289	0.883064	1.03343	1.64178	1.40046	0.0778847	0.0590663	0.0490665	0.0585633	0.0529923
PC(20:3_24:6)	0.134199	0.158974	0.151423	0.0819763	0.139808	0.00582092	0.00739771	0.00572225	0.00644695	0.00810574
PC(14:0_14:0)	0.20641	0.193469	0.215137	0.211304	0.195024	0.0151209	0.00998063	0.0138985	0.00678879	0.0142116
PC(24:1_20:4)	0.207392	0.172202	0.221419	0.215084	0.197898	0.0192791	0.00726463	0.0125012	0.0108115	0.0143814
PC(18:4_16:0)	0.099919	0.0958054	0.054803	0.136574	0.316605	0.00753031	0.00725807	0.00817216	0.00827996	0.00861909
PC(16:1_22:1)	0.0353947	0.033162	0.0380694	0.0374714	0.0356665	0.00278281	0.00139478	0.0023013	0.0046198	0.00316026
PC(24:0_20:3)	0.0518097	0.069791	0.0577731	0.0638819	0.0524649	0.00478192	0.00305876	0.00520493	0.00355321	0.00779304
PC(18:0_24:5)	0.642941	0.528322	0.303143	0.608163	0.480892	0.0407546	0.0356266	0.0359827	0.0534244	0.0385777
PC(16:0_22:4)	6.62964	6.16543	6.40075	6.26984	5.55439	0.53888	0.49849	0.506884	0.566516	0.508671
PC(18:2_22:6)	0.461505	0.417757	0.530629	0.576498	0.483468	0.0212573	0.0527794	0.0448627	0.0499129	0.0526224
PC(14:0_18:3)	0.33037	0.333854	0.290029	0.309188	0.229879	0.028076	0.0190149	0.0378066	0.0204862	0.0326503
PC(18:1_22:3)	1.11043	1.07708	1.17707	1.11114	1.05845	0.10994	0.0971873	0.0753397	0.16036	0.12526
PC(18:1_20:5)	2.45605	2.2933	3.12999	3.45384	2.71341	0.361958	0.283305	0.31023	0.2167	0.30806
PC(14:0_16:1)	0.384609	0.386475	0.407836	0.438895	0.348779	0.0427318	0.048161	0.0485539	0.0424167	0.055825
PC(14:0_20:4)	0.594942	0.641398	0.61546	0.565633	0.525526	0.0956999	0.088111	0.0874199	0.071697	0.0873466
PC(16:0_22:6)	7.7111	6.29146	6.72818	7.33853	6.76775	1.42144	0.993867	0.95318	1.78828	0.556468
PC(18:1_18:4)	0.0625756	0.0239151	0.0318151	0.0316767	0.0336179	0.00430719	0.0104733	0.00479853	0.00426663	0.00659137
PC(18:0_22:1)	1.47785	1.25787	1.45731	1.44358	1.33927	0.255375	0.219742	0.236984	0.344466	0.227883
PC(14:0_14:1)	0.0121827	0.0111491	0.0160696	0.0144095	0.0106572	0.00255067	0.00265356	0.00295866	0.00202717	0.00187736
PC(18:0_24:3)	0.456544	0.313092	0.248943	0.254585	0.339351	0.0587706	0.0536087	0.0623088	0.0750363	0.0677094
PC(18:1_22:4)	1.64157	1.49572	1.21292	1.28807	1.21287	0.329401	0.258325	0.262369	0.360312	0.281461
PC(16:1_20:4)	0.503623	0.46729	0.484307	0.489915	0.422239	0.105233	0.10965	0.107569	0.101818	0.118428
PC(18:1_22:2)	0.900276	0.726506	0.926464	0.810323	0.631913	0.430309	0.142418	0.383379	0.102403	0.127709
PC(20:3_20:4)	0.495235	0.464403	0.541482	0.486471	0.542664	0.206836	0.0625735	0.187085	0.0879235	0.191187
PC(16:0_20:3)	17.3514	15.2911	16.7951	16.5779	14.8391	5.98462	4.93115	5.58554	6.88398	5.63975
PC(20:4_22:6)	0.254005	0.243524	0.27655	0.258029	0.263262	0.123983	0.103045	0.106292	0.0674303	0.106919
PC(18:4_16:1)	0.108496	0.12064	0.143244	0.160992	0.121798	0.0636265	0.0612657	0.0594907	0.0374117	0.061531
PC(18:4_18:0)	0.0844733	0.058009	0.0570169	0.0693262	0.0539369	0.0251482	0.0439293	0.0339787	0.0295756	0.0337386
PC(14:1_18:1)	0.0467898	0.0318891	0.0423991	0.0543943	0.0560801	0.0250355	0.0248514	0.0244475	0.0196143	0.0235663
PC(18:0_20:1)	0.184287	0.172126	0.163776	0.187084	0.0642603	0.0873281	0.0655039	0.0712198	0.0992864	0.0989232
PC(18:1_20:2)	2.55322	5.68064	3.97215	4.98128	5.87297	3.3688	2.72367	2.78963	2.82128	3.0463
PC(18:0_18:0)	1.45466	1.12794	1.29883	1.34287	1.32502	0.901392	0.916281	0.870502	1.14844	1.09649
PC(16:0_24:6)	2.64035	2.91225	3.16705	3.13541	2.30124	2.49043	1.82869	1.81818	2.48745	2.03814
PC(16:0_20:5)	3.02598	2.46143	2.98871	2.82371	2.89969	2.46298	2.32994	2.35213	2.00435	2.60946
PC(18:2_22:5)	0.244567	0.220693	0.251386	0.241999	0.212355	0.301885	0.328503	0.325494	0.334469	0.311867
PC(20:1_22:5)	1.01216	0.925367	0.78376	0.904566	0.785476	1.36879	1.18296	1.19423	1.16927	1.26632
PC(20:1_20:4)	0.0272295	0.0163616	0.0176311	0.0192849	0.0170816	0.0303298	0.0301907	0.028542	0.0297183	0.0321319
PC(24:0_18:1)	1.10081	0.979193	1.16593	1.15856	1.11489	1.96758	1.54936	1.59699	1.93488	1.67119
PC(16:0_20:4)	12.7182	12.5041	12.0968	12.0075	12.1111	20.8598	16.4855	20.6513	28.5912	18.475
PC(16:1_16:2)	0.0786146	0.088914	0.160292	0.137174	0.126067	0.251523	0.188737	0.22926	0.237997	0.226303
PC(16:0_22:5)	0.368907	0.331946	0.317436	0.32403	0.288917	0.492821	0.762617	0.524439	0.717428	0.89831
PC(16:1_22:2)	0.00464446	0.00816509	0.00999262	0.00888377	0.00731642	0.0140571	0.0160128	0.0228182	0.0159752	0.0189602
PC(16:0_18:3)	5.17125	4.30536	3.85514	4.93022	4.45143	16.0941	12.85	6.76032	15.7831	10.8828
PC(22:6_22:6)	0.0821155	0.0749025	0.0886309	0.0868013	0.0719516	0.260108	0.236386	0.23882	0.25299	0.242257
PC(24:1_22:5)	0.105532	0.0926371	0.120918	0.103097	0.104052	0.363331	0.344367	0.404911	0.410877	0.439299
PC(16:0_16:2)	3.05283	2.82789	3.0291	2.96818	2.88479	12.2243	10.7194	12.7467	9.48104	11.5566
PC(12:0_14:0)	0.00707563	0.00633715	0.00597958	0.00562388	0.00528259	0.0262382	0.0233931	0.0267045	0.0227475	0.0231774
PC(18:1_24:4)	0.00300194	0.00169817	0.00237209	0.00221476	0.00165875	0.00736558	0.00785529	0.00660186	0.011326	0.0121515
PC(22:0_20:4)	0.0276719	0.0224836	0.0302644	0.0275128	0.0284221	0.172173	0.0938669	0.0806621	0.150681	0.134004
PC(20:1_22:3)	0.361849	0.331645	0.391232	0.361177	0.393745	1.96758	1.54936	1.59699	2.1776	1.67119
PC(16:0_24:1)	1.04154	0.897525	1.45731	1.44358	1.33927	6.74087	6.4396	7.23601	5.34745	6.91595
PC(24:0_20:4)	0.150877	0.117273	0.147336	0.146131	0.14088	0.794235	0.650909	0.682774	1.03112	0.740904
PC(20:3_22:6)	0.246924	0.279325	0.287819	0.24946	0.263858	1.53675	1.26661	1.35843	1.78523	1.42129
PC(20:4_18:0)	0.010164	0.0124717	0.0197419	0.0148684	0.00962012	0.0609957	0.0713351	0.0802458	0.0757699	0.0720706
PC(16:1_18:4)	0.0163937	0.013681	0.025973	0.00827442	0.0208973	0.0620795	0.190926	0.12737	0.0756566	0.089696
PC(24:0_16:1)	0.434961	0.359236	0.394307	1.54249	0.352529	3.64355	3.06417	3.24749	3.353	3.11813
PC(18:2_20:4)	0.00938404	0.00803931	0.00493515	0.00717585	0.00726455	0.0536914	0.0538611	0.056452	0.0718652	0.0553039
PC(22:6_24:6)	0.0269303	0.0445674	0.0395437	0.0140238	0.0316535	0.280904	0.22124	0.224686	0.254563	0.253806
PC(20:3_18:0)	0.0169041	0.0197837	0.0120842	0.019634	0.00975085	0.0736865	0.142742	0.167442	0.11874	0.159385
PC(16:0_18:4)	0.666084	0.67283	0.323702	0.75675	0.603192	5.94262	4.83216	4.91069	4.21436	5.60438
PC(12:0_16:1)	0.00224807	0.00261048	0.00326977	0.00357298	0.00328031	0.0295758	0.0299229	0.0310018	0.0335158	0.0223827
PC(16:0_22:0)	0.218818	0.16416	0.203469	0.213896	0.21062	1.90037	2.07637	2.14097	2.32535	2.28488
PC(22:5_22:6)	0.162492	0.145469	0.16963	0.160113	0.160069	1.91437	1.58515	1.7227	2.07269	1.79187
PC(18:3_18:0)	0.00807474	0.00347336	0.0120522	0.013193	0.0133345	0.0988675	0.112006	0.120547	0.119187	0.108547
PC(20:5_18:1)	0.00807448	0.0124298	0.0132921	0.0180535	0.0082678	0.152917	0.20882	0.198721	0.176289	0.181117
PC(18:2_18:1)	0.00675878	0.00319167	0.00422894	0.00476952	0.00624553	0.0917537	0.0828829	0.087249	0.0779284	0.0912865
PC(14:1_16:0)	0.0954157	0.0723468	0.0611554	0.0701654	0.0750095	1.80364	2.11173	1.38217	1.91527	0.765721
PC(20:1_22:4)	0.203047	0.190155	0.149899	0.266024	0.108547	5.355	4.12612	4.27437	4.06762	4.15481
PC(16:0_24:0)	0.213749	0.18616	0.238306	0.232697	0.236573	5.83178	5.26057	6.49218	4.68224	6.5992
PC(20:5_22:6)	0.0573282	0.0444017	0.0553997	0.0511783	0.0505706	1.49219	1.27376	1.8258	1.55701	1.4083
PC(20:1_20:3)	0.0187602	0.0135849	0.0087863	0.0331511	0.0276265	0.967571	0.698995	0.690821	0.529254	0.732803
PC(14:1_16:1)	0.0111097	0.00939627	0.0109121	0.00991704	0.0108142	0.637842	0.50993	0.640518	0.783316	0.517799
PC(20:5_22:5)	0.0442888	0.0662235	0.0830048	0.0461931	0.0491056	4.57806	3.70721	4.1069	3.09241	3.98388
PC(20:0_20:3)	0.00265109	0.00372391	0.00331231	0.00323377	0.00282574	12.4932	0.381866	0.1142	0.0123072	0.101529
PC(16:1_20:5)	0.0449946	0.100781	0.102271	0.0938843	0.0844777	7.67251	6.21441	6.40425	6.71964	6.85142
PC(18:3_18:1)	0.00243582	0.00236957	0.00276733	0.00290288	0.00278596	0.216773	0.237124	0.235216	0.200685	0.242721
PC(22:4_18:1)	0.00377295	0.00399832	0.00426168	0.00521698	0.00449279	0.524354	0.387471	0.408359	0.295211	0.417722
PC(22:5_18:0)	0.0329117	0.0353311	0.00519559	0.019293	0.00541315	1.74599	1.53454	1.60069	1.59099	1.44514
PC(14:0_22:6)	0.164921	0.167645	0.2404	0.247382	0.221468	20.7553	21.4405	21.5701	28.194	21.757
PC(18:0_22:0)	0.00192422	0.00120238	0.00215984	0.00185392	0.0014741	0.21833	0.175875	0.220715	0.189657	0.200298
PC(14:0_20:5)	0.074454	0.0706471	0.0784674	0.0862709	0.0791679	11.3132	9.87311	10.9657	11.0165	10.407
PC(20:1_22:6)	0.00369547	0.00510447	0.00401121	0.00613427	0.00410586	1.36452	0.895565	0.950073	1.18138	1.05644
PC(14:0_16:2)	0.00872146	0.00906563	0.0132144	0.00984876	0.00990734	2.96701	2.62222	2.64891	2.40338	2.73252
PC(20:3_16:0)	0.00648465	0.00660101	0.00778724	0.0101545	0.00870344	2.7572	2.56702	2.70009	2.11982	2.55905
PC(20:3_18:1)	0.0200153	0.0170603	0.0236926	0.0257712	0.021742	6.94986	6.03086	6.38032	9.16487	6.55032
PC(22:6_16:1)	0.00278714	0.0106897	0.00406257	0.00387083	0.010392	2.24744	1.85465	2.04142	1.52712	2.13525
PC(24:0_20:5)	0.00144175	0.000867323	0.00284228	0.00215796	0.00119014	0.5313	0.616951	0.412616	0.795878	0.531922
PC(20:0_20:5)	0.00993487	0.0051597	0.0024158	0.00279106	0.00729364	1.88312	1.56506	1.65736	2.22637	1.81947
PC(20:2_20:3)	0.00212261	0.00171087	0.00218128	0.00256901	0.00149705	1.00078	0.77799	0.813954	0.726196	0.922073
PC(20:3_18:3)	0.00381591	0.00790851	7.23045e-05	0.00342554	0.00185281	0.770119	0.722038	0.757685	0.79423	0.738555
PC(18:4_22:6)	0.01136	0.022695	0.0210633	0.0152642	0.0209341	10.7727	8.77537	8.45459	6.53825	9.07977
PC(20:0_20:4)	0.0150125	0.0147415	0.011246	0.00966154	0.00925089	23.5398	18.2181	15.5424	22.4836	20.568
PC(20:5_18:0)	0.00144325	0.0052792	0.00484274	0.00534859	0.00154032	9.26409	6.40879	6.92437	6.94637	7.2427
PC(14:0_18:0)	0.00600951	0.00588274	0.00467188	0.00368124	0.00442164	159.763	146.613	156.107	174.456	145.005
Total Intensity	970.433	884.852	910.236	919.518	841.432	404.664	343.601	357.462	403.27	354.052	905.294
Relative Total Intensity	1.07195	0.977419	1.00546	1.01571	0.929457	0.446998	0.379547	0.394857	0.445458	0.391091

## Sheet: LPC
Lipid	Vector 1	Vector 2	Vector 3	Vector 4	Vector 5	CPT2 OE 1	CPT2 OE 2	CPT2 OE 3	CPT2 OE 4	CPT2 OE 5
LPC(14:0)	-4.54459	-4.46066	-4.86056	-4.84273	-4.86213	-4.70004	-4.02093	-4.08558	-4.22108	-4.23206
LPC(16:0)	0.00623356	0.185814	-0.11902	-0.0844295	-0.0772654	-5.06601	-4.56174	-5.46803	-5.05434	-4.52722
LPC(16:1)	-3.92296	-3.84893	-3.74839	-3.85689	-4.29733	-6.58531	-6.05531	-7.15967	-7.25625	-6.65009
LPC(16:2)	-8.7161	-9.19163	-8.92306	-8.87959	-9.16777	-0.613434	-0.177195	-1.28344	-0.80294	-0.789199
LPC(18:0)	0.51481	0.403062	0.344332	0.29859	0.418855	-2.54673	-2.5789	-3.46274	-3.49042	-2.84318
LPC(18:2)	-4.79337	-4.80266	-4.94571	-4.78965	-5.25342	-5.70855	-6.98881	-7.77737	-6.28954	-6.29984
LPC(20:0)	-3.72679	-3.94401	-3.94401	-4.00264	-3.93799	-7.6167	-8.42393	-15.6432	-9.15133	-8.35311
LPC(20:1)	-4.37088	-4.8445	-4.35935	-4.36227	-4.44766	-6.50946	-5.26555	-6.78773	-6.12988	-6.72292
LPC(20:2)	-6.87988	-6.93698	-7.3789	-7.00608	-6.65118	0.226208	0.0605145	0.30892	-0.097864	0.160449
LPC(20:3)	-5.22149	-4.88396	-5.23308	-5.38249	-5.91436	-7.85164	-7.95158	-7.72949	-7.98641	-7.95905
LPC(20:4)	-4.9892	-4.82128	-4.99433	-5.07024	-5.21751	-3.77782	-4.40305	-4.01714	-4.0773	-3.87664
LPC(20:5)	-7.76971	-7.56163	-7.82884	-7.94831	-8.21347	0.163695	0.113317	0.298097	0.556524	0.342362
LPC(22:0)	-5.39367	-5.66009	-5.41724	-5.53207	-5.28186	-1.99854	-2.26391	-2.10854	-2.67892	-2.13946
LPC(22:1)	-6.33816	-6.2385	-6.20161	-6.42418	-6.34102	-6.36993	-7.17635	-6.54189	-6.96842	-6.44988
LPC(22:3)	-9.78504	-10.3954	-9.04809	-8.99333	-9.14783	-1.49447	-1.7146	-1.64977	-1.69047	-1.65807
LPC(22:4)	-7.60702	-7.32749	-7.52026	-7.53859	-7.5458	-6.2281	-6.34643	-6.36558	-7.24076	-6.27516
LPC(22:6)	-5.31812	-5.31369	-5.47153	-5.55457	-5.77892	-15.3536	-7.75459	-8.13187	-11.6515	-9.56492
LPC(24:0)	-3.7209	-3.941	-3.631	-3.83521	-3.72661	-6.16184	-6.11791	-6.14955	-5.17305	-5.86984
LPC(24:1)	-4.58705	-4.74937	-4.49859	-4.71591	-4.58599	-2.3018	-1.46228	-1.40864	-1.14094	-1.46621
LPC(14:0)	0.0428491	0.045416	0.0344212	0.0348491	0.0343837	0.0384721	0.0616	0.0589003	0.0536201	0.0532138
LPC(16:0)	1.00433	1.13746	0.920813	0.943157	0.947853	0.0298524	0.0423428	0.0225923	0.0300948	0.0433682
LPC(16:1)	0.0659282	0.0693994	0.0744087	0.0690175	0.0508597	0.0104141	0.0150373	0.00699397	0.00654112	0.00995686
LPC(16:2)	0.0023779	0.00171019	0.00206012	0.00212313	0.00173871	0.653639	0.884421	0.410814	0.57318	0.578665
LPC(18:0)	1.42881	1.32231	1.26956	1.22994	1.33687	0.171142	0.167369	0.090701	0.0889771	0.139353
LPC(18:2)	0.0360622	0.0358307	0.0324484	0.0361553	0.0262158	0.019123	0.00787332	0.00455804	0.0127838	0.0126929
LPC(20:0)	0.0755306	0.0649733	0.0649732	0.0623857	0.0652451	0.00509499	0.00291169	1.95396e-05	0.00175864	0.00305819
LPC(20:1)	0.0483318	0.0348064	0.0487199	0.0486214	0.0458269	0.0109764	0.0259964	0.00905083	0.0142798	0.00946674
LPC(20:2)	0.0084908	0.00816132	0.00600801	0.00777966	0.00994939	1.16976	1.04284	1.23878	0.934415	1.11764
LPC(20:3)	0.0268024	0.0338674	0.0265879	0.0239723	0.0165806	0.00432932	0.00403958	0.00471184	0.00394321	0.00401871
LPC(20:4)	0.0314847	0.0353713	0.031373	0.029765	0.0268765	0.0729059	0.0472661	0.0617619	0.0592393	0.0680794
LPC(20:5)	0.00458232	0.00529326	0.0043983	0.00404875	0.00336898	1.12015	1.08171	1.22952	1.47072	1.26783
LPC(22:0)	0.0237872	0.0197762	0.0234018	0.0216113	0.0257041	0.250252	0.208207	0.231882	0.156159	0.226965
LPC(22:1)	0.0123602	0.0132442	0.0135872	0.0116447	0.0123356	0.012091	0.00691357	0.0107324	0.0079854	0.0114391
LPC(22:3)	0.00113347	0.000742448	0.00188909	0.00196217	0.00176291	0.35491	0.304686	0.31869	0.309827	0.316863
LPC(22:4)	0.00512931	0.00622593	0.00544723	0.00537847	0.00535164	0.01334	0.0122895	0.0121274	0.00661174	0.0129119
LPC(22:6)	0.0250661	0.0251432	0.0225375	0.0212768	0.0182126	2.3884e-05	0.00463057	0.00356503	0.000310858	0.0013203
LPC(24:0)	0.07584	0.0651088	0.0807162	0.0700624	0.0755405	0.0139669	0.0143988	0.0140864	0.0277177	0.0171002
LPC(24:1)	0.0416063	0.0371789	0.0442373	0.0380513	0.0416369	0.20281	0.36292	0.376668	0.453463	0.361933
Total Intensity	2.9605	2.96202	2.70759	2.6618	2.74631	4.15325	4.29745	4.10616	4.21163	4.25587	2.80764
Relative Total Intensity	1.05444	1.05498	0.964364	0.948056	0.978154	1.47927	1.53063	1.46249	1.50006	1.51582

## Sheet: PE-ePE
Lipid	Vector 1	Vector 2	Vector 3	Vector 4	Vector 5	CPT2 OE 1	CPT2 OE 2	CPT2 OE 3	CPT2 OE 4	CPT2 OE 5
PE(14:0_16:0)	-4.28963	-4.78808	-4.50844	-4.99949	-3.63877	-8.05697	-7.7165	-7.27922	-7.95476	-7.95595
PE(14:0_16:1)	-6.14011	-5.90644	-5.80924	-5.57077	-5.55452	-7.72229	-7.61753	-7.7237	-7.58338	-7.60715
PE(16:0_16:0)	-2.82322	-3.28473	-3.08816	-2.33093	-1.99266	-5.0933	-4.91249	-4.86963	-4.92531	-4.89466
PE(16:0_16:1)	-3.61852	-4.14932	-4.05525	-4.15498	-4.16269	-5.00152	-4.89156	-4.44486	-4.80874	-4.81136
PE(16:0_18:0)	-4.97127	-4.55312	-4.73099	-3.29907	-3.39467	-0.853854	-0.708703	-0.715088	-0.938044	-0.688824
PE(16:0_18:1)	1.28994	1.0774	1.07245	1.08552	1.06682	-5.72378	-5.36482	-5.20966	-5.33441	-5.45099
PE(16:0_18:3)	-8.96596	-9.03156	-8.41078	-7.39712	-9.45284	-7.62847	-7.85919	-7.81019	-7.49919	-8.15145
PE(16:0_20:3)	-5.19991	-5.47453	-5.33557	-5.17033	-5.56036	-4.18022	-4.2049	-4.15424	-3.84519	-4.08253
PE(16:0_20:5)	-0.794278	-0.867277	-0.794812	-0.868013	-0.80919	-1.99559	-1.7884	-1.77125	-1.96314	-1.84766
PE(16:0_22:5)	-2.80389	-2.74058	-4.00488	-3.10129	-3.68882	-0.7692	-0.487249	-0.521147	-0.499643	-0.631572
PE(16:0_22:6)	-1.32395	-1.60821	-1.75384	-1.63189	-1.69645	-0.0478963	0.0654036	0.0560112	-0.105685	-0.110176
PE(16:1_18:1)	-3.07511	-3.00446	-3.37593	-3.14008	-3.30002	-4.91408	-4.96231	-4.9545	-4.83197	-4.96021
PE(16:1_18:2)	-6.13619	-6.64984	-5.74919	-5.85139	-6.07679	-2.06119	-2.08579	-2.07072	-2.71299	-2.1402
PE(16:1_20:4)	-3.30723	-3.40098	-3.29284	-3.30099	-3.46965	-6.3171	-6.23061	-6.5543	-6.04382	-6.38011
PE(16:1_20:5)	-7.46057	-7.75423	-7.58242	-7.58651	-7.69304	-4.44236	-4.32364	-4.32035	-4.8273	-3.92092
PE(16:1_22:6)	-6.44406	-6.52278	-6.83397	-6.74758	-6.68418	-4.80281	-4.34462	-4.33675	-4.88388	-4.13653
PE(18:0_16:1)	-8.03811	-7.65432	-7.93909	-7.78872	-7.81373	-5.27616	-5.05566	-5.2488	-5.4234	-5.30881
PE(18:0_16:2)	-8.2607	-11.2486	-10.443	-7.25943	-8.56	-6.92023	-6.79856	-7.17916	-6.90736	-6.92675
PE(18:0_18:0)	-7.7899	-8.38463	-7.83879	-7.59053	-7.81533	-0.193994	-0.239642	-0.205188	-0.424073	-0.1893
PE(18:0_18:1)	2.87679	2.5611	2.77533	2.60994	2.6754	-3.74586	-3.68058	-3.62852	-3.84606	-3.70277
PE(18:0_18:2)	-2.12117	-2.03045	-2.17017	-2.14758	-2.25873	-5.14246	-4.4341	-4.42316	-4.55402	-4.07148
PE(18:0_18:3)	-5.19991	-5.47453	-6.30742	-5.17033	-5.54729	-2.87035	-2.8404	-2.80314	-2.70588	-2.83624
PE(18:0_20:1)	-3.94922	-4.02932	-3.9343	-3.92287	-3.98573	0.189975	0.453136	0.484311	0.646432	0.346964
PE(18:0_20:2)	-4.25013	-4.29302	-4.43674	-4.1851	-4.2744	-1.30881	-1.05544	-1.05962	-1.05581	-1.12119
PE(18:0_20:3)	-0.746206	-0.591525	-0.594595	-0.634371	-0.77968	-4.04039	-4.23255	-4.19487	-4.01092	-4.24079
PE(18:0_20:4)	3.22726	3.03279	2.94713	3.00764	3.05266	-4.34033	-4.30127	-4.37772	-5.02092	-4.28682
PE(18:0_20:5)	0.682665	0.418727	0.421034	0.438375	0.373637	-1.32087	-1.26596	-1.21348	-1.61789	-1.31869
PE(18:0_22:3)	-5.30514	-5.3751	-5.41662	-5.30065	-5.34427	0.238738	0.333453	0.451776	0.507691	0.350818
PE(18:0_22:4)	-2.34099	-2.56479	-2.70966	-2.61495	-2.67584	-6.53445	-6.50596	-6.5804	-6.72438	-6.8151
PE(18:0_22:5)	0.875899	0.748259	0.581015	0.578308	0.530044	-0.498061	-0.469461	-0.478553	-0.334873	-0.490796
PE(18:0_22:6)	1.6536	1.4946	1.38722	1.4986	1.44782	-5.79797	-6.05295	-5.89923	-6.32529	-5.79775
PE(18:0_24:3)	-8.50579	-8.81306	-8.63702	-8.47701	-8.56449	-5.9181	-5.22763	-5.07902	-5.55407	-5.74665
PE(18:0_24:4)	-8.47173	-8.46286	-7.94522	-8.92162	-8.12937	-3.72805	-3.61162	-3.4049	-3.54985	-3.61729
PE(18:0_24:5)	-5.72938	-6.21441	-5.846	-5.93942	-6.3731	-6.76477	-7.18424	-6.85931	-7.09797	-6.89343
PE(18:0_24:6)	-5.50346	-5.79409	-6.10829	-5.84078	-6.10768	-1.87717	-1.92653	-1.70466	-1.79543	-1.77306
PE(18:1_18:1)	2.30908	2.20967	2.14992	2.15358	2.04377	-2.81574	-2.62273	-2.58038	-2.61237	-2.70292
PE(18:1_18:3)	-6.61463	-7.14131	-7.1374	-6.39969	-7.34877	-4.0437	-4.05236	-3.85237	-4.53898	-3.96568
PE(18:1_20:1)	-4.05477	-4.04353	-3.99162	-3.51912	-3.8929	-7.1814	-7.3621	-7.14311	-7.59106	-7.58469
PE(18:1_20:3)	-4.71502	-4.94134	-5.02398	-5.02817	-5.18625	-3.985	-3.91398	-3.84559	-4.31264	-3.92736
PE(18:1_20:4)	1.38301	1.29079	1.25744	1.27936	1.12895	-5.44603	-5.183	-5.08777	-5.51471	-5.15828
PE(18:1_20:5)	-0.856978	-0.945544	-0.747186	-0.960883	-0.908862	-6.96772	-7.21082	-7.22805	-7.36184	-7.17299
PE(18:1_22:1)	-4.82084	-4.91651	-4.71466	-4.86869	-4.8117	-3.72531	-3.33099	-3.32098	-3.47183	-3.39123
PE(18:1_22:3)	-6.92692	-6.94776	-7.16728	-7.12566	-6.72134	-2.2865	-2.35044	-2.43239	-2.25689	-2.32128
PE(18:1_22:4)	-4.18594	-4.40826	-4.65859	-4.43841	-4.47765	-6.50218	-6.23852	-6.08788	-6.11481	-6.33699
PE(18:1_22:5)	-4.54959	-4.92727	-4.72312	-4.64848	-4.8292	-3.26472	-3.15068	-3.2118	-3.09196	-3.17341
PE(18:1_22:6)	0.030999	-0.180846	-0.127665	-0.16054	-0.254896	-5.09572	-5.51573	-5.26305	-6.0465	-5.08398
PE(18:1_24:1)	-6.2052	-6.18972	-6.02709	-6.14325	-6.20381	1.29077	1.26861	1.22452	0.974911	1.24446
PE(18:2_20:4)	-7.25618	-7.11683	-4.83611	-6.41784	-5.74938	-3.33896	-3.21615	-3.22063	-2.95905	-3.09157
PE(18:2_22:6)	-7.58178	-8.45026	-6.94268	-7.29418	-7.26422	-5.83267	-5.89854	-5.18859	-6.01399	-6.08221
PE(20:0_20:4)	-4.99214	-5.17664	-5.1004	-5.11387	-5.15214	-6.12548	-6.20799	-6.30351	-6.07481	-6.11664
PE(20:0_22:4)	-9.22898	-9.56483	-9.23224	-8.93037	-9.18253	-2.00803	-2.16969	-2.07485	-2.09468	-2.11024
PE(20:4_14:0)	-5.47874	-5.66029	-5.50424	-5.60691	-5.50569	1.8487	1.78738	1.86722	1.66659	1.83141
PE(20:4_18:0)	-1.34432	-1.32653	-1.37689	-1.41226	-1.56333	0.346328	0.362949	0.435826	0.41486	0.312965
PE(20:4_22:5)	-8.68104	-7.27567	-6.98869	-7.4501	-7.06212	1.84476	1.83958	1.91329	2.20253	1.79886
PE(20:4_22:6)	-7.79186	-7.76656		-8.14934	-9.60115	-3.24273	-3.24765	-3.4733	-3.25265	-3.2527
PE(20:5_14:0)	-8.37229	-8.4045	-7.90122	-7.82652	-8.1364	1.88373	1.80765	1.86168	2.06973	1.83436
PE(22:0_18:1)	-5.17064	-5.34404	-5.26971	-5.02845	-5.2115	-0.362334	-0.483542	-0.516779	0.00325138	-0.467931
PE(22:0_18:2)	-6.1322	-4.83973	-7.27112	-7.90141	-6.02335	-4.25659	-2.64853	-2.61577	-3.40015	-2.52424
PE(22:0_20:4)	-3.4346	-3.80024	-3.57129	-3.55039	-3.5536	-0.595189	-0.683497	-0.640451	-0.410664	-0.587644
PE(22:1_20:4)	-10.1629	-9.96708	-9.24606	-9.44275	-9.34124	2.69806	2.67258	2.65104	2.50421	2.76607
PE(22:4_16:0)	-9.52678	-9.42231	-8.02062	-8.98487	-7.85885	-2.29233	-2.32793	-2.277	-2.2651	-2.2597
PE(24:0_16:1)	-3.86596	-4.12031	-3.68635	-3.74904	-3.72667	0.770283	0.818226	0.79145	0.881744	0.737933
PE(24:0_18:1)	-2.19168	-2.4963	-2.17244	-2.18942	-2.01967	2.01385	1.99523	2.03892	1.81461	1.95371
PE(24:0_18:2)	-7.33971	-7.63785	-7.18433	-7.41899	-7.14478	2.50832	2.51124	2.63843	3.04232	2.51859
PE(24:0_20:3)	-8.99667	-9.2861	-8.81274	-8.76921	-8.95809	-4.94544	-4.4603	-4.72842	-4.5674	-4.57164
PE(24:0_20:4)	-2.98391	-3.23806	-2.78763	-3.09816	-2.98982	-0.505133	-0.474118	-0.410423	-0.591411	-0.522791
PE(24:0_20:5)	-7.58553	-7.74278	-7.29242	-7.38128	-7.34544	-3.89026	-3.37476	-3.53177	-3.56473	-3.79051
PE(24:0_22:4)	-10.1312	-10.409	-9.88454	-10.0407	-9.91167	-4.03084	-3.83452	-3.54982	-4.33445	-4.32715
PE(24:0_22:5)	-9.34353	-9.3453	-9.25739	-8.79219	-8.89607	-1.93658	-1.97382	-1.96199	-1.98786	-1.86402
PE(24:0_22:6)	-5.81982	-6.33265	-6.01481	-5.97313	-6.12815	-1.88305	-1.79889	-1.67718	-1.47768	-1.95675
PE(24:1_20:4)	-7.03047	-7.29198	-6.74168	-6.71683	-6.95894	-3.49251	-2.66947	-2.87238	-3.02417	-2.97071
PE(O-14:1_20:4)	-8.36266	-9.15966	-8.08955	-8.4505	-8.64833	-2.01925	-1.53017	-1.47375	-1.74879	-1.55752
PE(O-16:0_20:0)	-8.19749	-8.42154	-8.28616	-8.23337	-8.01967	-3.69667	-3.34496	-3.32673	-3.42783	-3.43072
PE(O-16:0_22:5)	-2.18695	-2.56368	-2.36011	-2.44244	-2.37562	-4.68849	-4.7124	-4.71024	-4.26127	-4.71387
PE(O-16:0_22:6)	-5.32888	-5.532	-6.27453	-5.49387	-5.62851	-4.32918	-4.12228	-3.96875	-4.24209	-4.02444
PE(O-16:1_16:1)	-5.25041	-5.39328	-5.57232	-5.53062	-5.66781	-8.0313	-8.02629	-7.98655	-7.71506	-7.99537
PE(O-16:1_18:1)	-1.03952	-1.20065	-1.44178	-1.22916	-1.34255	-7.82198	-8.89914	-8.53123	-8.76697	-8.54505
PE(O-16:1_18:2)	-5.02335	-5.7607	-6.00329	-5.68847	-5.94344	-2.62329	-2.3554	-2.41391	-2.58079	-2.26492
PE(O-16:1_18:3)	-7.67129	-7.59962	-7.97538	-7.49508	-7.68668	-3.79192	-3.80039	-3.67512	-3.79374	-3.6252
PE(O-16:1_20:3)	-3.61671	-3.44977	-3.50046	-3.46761	-3.831	-7.66724	-8.64642	-7.81725	-7.85015	-8.30574
PE(O-16:1_20:4)	-0.233032	-0.549571	-0.793232	-0.574981	-0.68824	-7.09291	-7.05682	-7.23844	-7.22508	-7.20154
PE(O-16:1_20:5)	-1.809	-1.9552	-2.10343	-1.90128	-2.09144	-2.87596	-2.53911	-2.63033	-2.82091	-2.50195
PE(O-16:1_22:4)	-1.74108	-1.81352	-1.96818	-1.87245	-1.9693	-4.18178	-4.20568	-4.01178	-4.31063	-4.44422
PE(O-16:1_22:5)	-0.725623	-0.716887	-1.20248	-0.91037	-1.1002	-4.85883	-4.97876	-4.73748	-5.02102	-4.7997
PE(O-16:1_22:6)	-0.249429	-0.340584	-0.526525	-0.457333	-0.617182	-2.21559	-2.28639	-2.19364	-2.0539	-2.08847
PE(O-18:0_16:0)	-7.16203	-7.45801	-7.24317	-7.43209	-7.49735	-6.49958	-6.44776	-6.21464	-6.20083	-6.32049
PE(O-18:0_20:1)	-4.78084	-4.82888	-4.57632	-4.64669	-4.74788	-6.15155	-7.3228	-6.7607	-6.4349	-6.97098
PE(O-18:0_20:4)	-1.45901	-1.70988	-1.57846	-1.75919	-1.65534	-7.67749	-8.5559	-8.58065	-7.86204	-8.51157
PE(O-18:0_22:1)	-6.07579	-6.13983	-6.19101	-5.97394	-5.74016	-7.50564	-7.6788	-7.38606	-8.16218	-7.61004
PE(O-18:0_22:5)	-4.30895	-4.41923	-4.56748	-4.48024	-4.58266	-6.83154	-6.8013	-6.83378	-6.80817	-6.73453
PE(O-18:0_22:6)	-4.40604	-4.30786	-4.6575	-4.3033	-4.48805	-8.00638	-7.89826	-7.56632	-7.44533	-7.83841
PE(O-18:1_16:0)	-5.68095	-6.2459	-5.82288	-6.06624	-5.91178	-6.44597	-6.51571	-6.21561	-6.59008	-6.5473
PE(O-18:1_18:0)	-7.47678	-7.89009	-7.31779	-7.3808	-7.45993	-4.08896	-4.0824	-3.88756	-3.90685	-4.0315
PE(O-18:1_18:1)	-0.648937	-0.71653	-0.695052	-0.655983	-0.758183	-2.44881	-2.50054	-2.15174	-2.33252	-2.3643
PE(O-18:1_18:2)	-3.57289	-3.62507	-3.70778	-3.6149	-3.78121	-6.5058	-6.01209	-6.02465	-6.42755	-5.91081
PE(O-18:1_20:1)	-2.15098	-2.19397	-1.95799	-1.99331	-2.07027	-3.65072	-2.88767	-3.53957	-3.6497	-2.86547
PE(O-18:1_20:2)	-4.88775	-4.17481	-4.01865	-4.10093	-4.18781	-8.26563	-7.41253	-7.46416	-7.61377	-7.38336
PE(O-18:1_20:4)	0.367113	0.272837	0.0797514	0.218674	0.0541902	-2.00826	-1.29943	-1.77975	-1.38399	-1.3119
PE(O-18:1_20:5)	-1.20572	-1.24331	-1.51836	-1.47723	-1.54418	-5.44384	-4.89114	-5.01066	-5.22736	-4.78964
PE(O-18:1_22:1)	-3.82022	-3.8361	-3.45264	-3.63966	-3.66961	-8.3535	-7.9354	-7.82883	-8.21811	-7.78777
PE(O-18:1_22:2)	-4.27177	-4.41019	-4.0498	-4.02766	-4.38183	-8.97281	-7.41511	-8.86907	-9.73218	-7.39433
PE(O-18:1_22:4)	-1.60333	-1.70976	-1.77264	-1.73809	-1.775	-6.78549	-5.65342	-5.65981	-5.55184	-5.40446
PE(O-18:1_22:5)	-0.41177	-0.47302	-0.606886	-0.490243	-0.659324	-7.49889	-6.9437	-6.73923	-6.81009	-7.49939
PE(O-18:1_22:6)	0.0263334	-0.106394	-0.348949	-0.113324	-0.360287	-5.88153	-4.80032	-5.41132	-4.79537	-5.05831
PE(O-18:2_16:1)	-6.96513	-7.15632	-7.53344	-7.43981	-7.45948	-0.687001	-0.0418419	-0.361169	-0.167592	-0.0275225
PE(O-18:2_18:1)	-0.675207	-0.713735	-0.76244	-0.791792	-0.859174	-5.44358	-4.76865	-4.06886	-3.78802	-3.78663
PE(O-18:2_20:1)	-4.84418	-4.98713	-5.12982	-5.00782	-5.24505	-4.75334	-4.50416	-4.76306	-4.52704	-4.43316
PE(O-18:2_20:3)	-4.84164	-5.11836	-5.03825	-5.17228	-5.22024	-4.48806	-3.39323	-3.80092	-3.95496	-3.2433
PE(O-18:2_20:5)	-3.81725	-3.75406	-4.02071	-3.90365	-3.98533	-2.43785	-2.64173	-3.05144	-2.64673	-2.31492
PE(O-18:2_22:1)	-6.25835	-4.31369	-5.68401	-6.08528	-5.77407	-2.125	-1.47813	-1.74435	-1.6658	-1.49041
PE(O-18:2_22:3)	-1.86811	-2.23996	-1.95371	-2.02445	-2.02748	-3.33088	-2.72588	-2.86629	-2.90284	-2.62568
PE(O-18:2_22:5)	-3.29252	-3.36456	-3.68422	-3.35684	-3.63578	-6.1492	-6.77994	-7.21062	-6.88103	-4.91767
PE(O-18:2_22:6)	-2.58411	-2.74696	-2.88016	-2.84575	-3.02273	-5.44822	-4.82947	-4.93011	-5.2304	-4.80612
PE(O-18:4_18:1)	-3.53314	-3.49463	-4.25668	-3.92938	-4.21925	-2.8918	-2.05136	-2.21323	-2.27746	-2.26009
PE(O-20:1_20:4)	-4.56009	-4.62539	-4.66941	-4.57158	-4.65152	-1.73156	-0.981586	-1.1072	-1.22451	-1.06412
PE(O-20:1_22:4)	-7.10592	-7.34765	-7.16349	-7.06576	-7.19776	-2.15181	-1.46737	-1.66932	-1.70018	-1.40902
PE(O-20:1_22:5)	-4.19551	-4.33553	-4.66484	-4.28448	-4.36168	-8.34319	-7.51096	-8.12047	-8.12998	-7.59076
PE(O-20:1_22:6)	-5.92883	-6.05536	-6.31871	-6.01783	-6.24096	-9.21569	-8.28849	-8.03605	-8.50265	-8.11924
PE(O-22:1_20:4)	-7.82602	-7.75072	-7.65736	-7.60674	-7.6493	-7.08402	-6.86277	-6.81251	-7.13095	-6.59822
PE(O-22:3_18:2)	-3.55809	-3.58397	-3.83316	-3.77121	-3.87413	-2.00826	-2.17647	-1.77975	-2.34638	-1.3119
PE(O-22:4_18:0)	-0.884775	-1.06784	-1.08688	-0.917417	-1.06037	-3.82266	-3.84958	-3.66167	-4.34048	-3.54312
PE(O-24:5_18:1)	-6.40446	-6.46775	-6.40621	-6.54519	-6.60521	-2.8422	-2.02077	-2.06411	-2.0321	-1.96143
PE(O-24:6_18:1)	-3.29234	-3.32464	-3.55946	-3.35889	-3.46696	-5.18194	-4.78199	-5.03841	-4.92133	-4.76253
PE(14:0_16:0)	0.051132	0.0361947	0.0439365	0.0312611	0.0802824	0.00375501	0.00475447	0.00643781	0.00403069	0.00402735
PE(14:0_16:1)	0.0141789	0.0166719	0.0178339	0.0210393	0.0212776	0.00473541	0.00509209	0.00473079	0.00521405	0.00512884
PE(16:0_16:0)	0.141295	0.102612	0.117591	0.198756	0.251276	0.0292931	0.0332043	0.0342055	0.0329104	0.0336171
PE(16:0_16:1)	0.0814174	0.0563545	0.0601515	0.0561339	0.0558348	0.031217	0.0336894	0.045916	0.03568	0.0356154
PE(16:0_18:0)	0.0318785	0.0425967	0.0376556	0.101597	0.0950832	0.553305	0.61187	0.609168	0.52194	0.620359
PE(16:0_18:1)	2.44518	2.11023	2.103	2.12214	2.09481	0.0189222	0.0242676	0.0270232	0.0247846	0.0228606
PE(16:0_18:3)	0.00199976	0.00191086	0.00293835	0.00593261	0.00142696	0.00505361	0.00430672	0.00445551	0.00552737	0.00351698
PE(16:0_20:3)	0.0272065	0.0224906	0.0247647	0.0277701	0.0211917	0.0551604	0.0542249	0.056163	0.0695797	0.059025
PE(16:0_20:5)	0.576632	0.548181	0.576418	0.547901	0.570702	0.250765	0.289494	0.292954	0.25647	0.277843
PE(16:0_22:5)	0.1432	0.149624	0.0622889	0.116525	0.0775452	0.586743	0.713384	0.696818	0.707282	0.645473
PE(16:0_22:6)	0.399441	0.328005	0.296511	0.322665	0.308544	0.967346	1.04638	1.03959	0.929364	0.926475
PE(16:1_18:1)	0.118658	0.124614	0.0963262	0.113433	0.10153	0.0331675	0.032077	0.0322512	0.0351101	0.0321238
PE(16:1_18:2)	0.0142175	0.00995863	0.0185918	0.0173203	0.0148151	0.239619	0.235567	0.23804	0.152514	0.226848
PE(16:1_20:4)	0.101024	0.0946682	0.102037	0.101462	0.0902676	0.0125419	0.0133168	0.0106404	0.0151575	0.0120059
PE(16:1_20:5)	0.00567733	0.00463173	0.00521753	0.00520273	0.0048324	0.0459957	0.0499408	0.0500546	0.0352239	0.0660217
PE(16:1_22:6)	0.0114853	0.0108755	0.00876536	0.0093063	0.00972439	0.035827	0.0492197	0.0494891	0.0338692	0.0568566
PE(18:0_16:1)	0.0038044	0.00496388	0.0040747	0.00452233	0.0044446	0.0258059	0.0300674	0.0262999	0.023302	0.0252283
PE(18:0_16:2)	0.00326048	0.000410978	0.000718358	0.00652672	0.00264962	0.00825665	0.00898319	0.00690013	0.00833064	0.00821943
PE(18:0_18:0)	0.00451864	0.00299208	0.00436805	0.00518829	0.00443969	0.874183	0.846955	0.867426	0.745317	0.877031
PE(18:0_18:1)	7.34516	5.90157	6.84635	6.10479	6.38818	0.0745389	0.0779891	0.0808547	0.0695379	0.0767989
PE(18:0_18:2)	0.22986	0.244779	0.222184	0.225691	0.208955	0.0283117	0.0462598	0.0466119	0.0425699	0.0594787
PE(18:0_18:3)	0.0272065	0.0224906	0.0126263	0.0277701	0.0213845	0.136754	0.139622	0.143275	0.153267	0.140026
PE(18:0_20:1)	0.0647391	0.0612426	0.0654119	0.0659322	0.0631212	1.14074	1.36901	1.39892	1.56529	1.27188
PE(18:0_20:2)	0.0525513	0.051012	0.0461753	0.0549741	0.0516746	0.403653	0.481151	0.479759	0.481028	0.459713
PE(18:0_20:3)	0.596169	0.663641	0.66223	0.644221	0.582496	0.0607744	0.0531957	0.0546033	0.0620286	0.0528924
PE(18:0_20:4)	9.36487	8.18392	7.71211	8.04248	8.29741	0.0493661	0.0507209	0.0481033	0.0308001	0.0512317
PE(18:0_20:5)	1.6051	1.33675	1.33889	1.35508	1.29562	0.400293	0.415824	0.431227	0.325812	0.400899
PE(18:0_22:3)	0.0252926	0.0240953	0.0234117	0.0253715	0.0246159	1.17996	1.26003	1.36772	1.42177	1.27528
PE(18:0_22:4)	0.197375	0.169013	0.152866	0.163238	0.156492	0.0107879	0.011003	0.0104496	0.00945713	0.00888075
PE(18:0_22:5)	1.83515	1.67976	1.4959	1.4931	1.44397	0.708058	0.722234	0.717697	0.792854	0.711632
PE(18:0_22:6)	3.14617	2.81785	2.61575	2.82569	2.72795	0.0179737	0.0150619	0.0167554	0.0124709	0.0179765
PE(18:0_24:3)	0.00275108	0.00222333	0.00251187	0.0028065	0.00264138	0.0165377	0.0266886	0.0295844	0.0212842	0.0186246
PE(18:0_24:4)	0.0028168	0.00283417	0.00405742	0.00206217	0.0035712	0.075465	0.0818078	0.0944108	0.0853863	0.0814868
PE(18:0_24:5)	0.0188489	0.0134671	0.0173851	0.0162951	0.0120644	0.00919607	0.00687588	0.00861274	0.00729957	0.00841143
PE(18:0_24:6)	0.0220442	0.018022	0.0144951	0.0174481	0.0145012	0.272216	0.263061	0.306793	0.288086	0.292587
PE(18:1_18:1)	4.95567	4.6257	4.43803	4.44931	4.12321	0.14203	0.16236	0.167197	0.163531	0.153582
PE(18:1_18:3)	0.0102047	0.00708354	0.0071028	0.011844	0.00613478	0.0606351	0.0602725	0.0692344	0.0430162	0.0640045
PE(18:1_20:1)	0.0601718	0.0606425	0.062864	0.0872248	0.0673165	0.00688942	0.00607838	0.00707475	0.00518638	0.00520931
PE(18:1_20:3)	0.0380747	0.0325469	0.0307348	0.0306456	0.0274653	0.0631532	0.0663397	0.0695606	0.050323	0.0657274
PE(18:1_20:4)	2.60813	2.44661	2.3907	2.42731	2.18699	0.0229395	0.0275271	0.0294054	0.0218729	0.028003
PE(18:1_20:5)	0.552108	0.519234	0.595765	0.513742	0.532605	0.00798927	0.00675034	0.00667021	0.00607946	0.00692973
PE(18:1_22:1)	0.035382	0.0331118	0.0380844	0.0342277	0.0356069	0.0756084	0.0993736	0.100066	0.0901313	0.0953101
PE(18:1_22:3)	0.00821846	0.00810057	0.00695721	0.00716081	0.00947712	0.204972	0.196086	0.185258	0.209222	0.20009
PE(18:1_22:4)	0.0549423	0.0470956	0.0395935	0.0461218	0.0448841	0.0110319	0.013244	0.0147016	0.0144298	0.0123702
PE(18:1_22:5)	0.0427008	0.0328657	0.0378617	0.039872	0.0351776	0.104045	0.112603	0.107933	0.117281	0.110843
PE(18:1_22:6)	1.02172	0.882185	0.915312	0.89469	0.838048	0.0292439	0.0218575	0.0260414	0.0151294	0.0294828
PE(18:1_24:1)	0.0135534	0.0136996	0.0153343	0.0141481	0.0135665	2.44659	2.40929	2.33678	1.96552	2.36929
PE(18:2_20:4)	0.00654142	0.0072048	0.0350096	0.011696	0.0185894	0.0988265	0.107607	0.107274	0.128599	0.117313
PE(18:2_22:6)	0.00521984	0.00285902	0.00812912	0.00637136	0.00650506	0.0175466	0.0167634	0.0274206	0.0154742	0.0147595
PE(20:0_20:4)	0.0314208	0.0276488	0.0291492	0.0288783	0.0281224	0.0143234	0.0135272	0.0126606	0.0148354	0.0144114
PE(20:0_22:4)	0.00166648	0.00132038	0.00166272	0.00204971	0.00172101	0.248613	0.222259	0.23736	0.234119	0.231609
PE(20:4_14:0)	0.0224252	0.0197734	0.0220322	0.0205188	0.0220101	3.60176	3.45187	3.6483	3.17463	3.55884
PE(20:4_18:0)	0.39384	0.398727	0.385049	0.375723	0.33837	1.27132	1.28605	1.35268	1.33317	1.24226
PE(20:4_22:5)	0.00243638	0.00645364	0.007874	0.00571867	0.00748325	3.59192	3.57905	3.76668	4.60285	3.47945
PE(20:4_22:6)	0.0045125	0.00459231	1	0.00352212	0.00128755	0.105643	0.105283	0.0900392	0.104919	0.104915
PE(20:5_14:0)	0.0030178	0.00295116	0.00418307	0.00440537	0.00355386	3.69027	3.50071	3.63432	4.19807	3.56613
PE(22:0_18:1)	0.0277639	0.0246198	0.0259215	0.0306397	0.0269886	0.777905	0.71522	0.698931	1.00226	0.723001
PE(22:0_18:2)	0.0142569	0.0349219	0.00647405	0.00418253	0.0153741	0.0523165	0.159482	0.163145	0.0947223	0.173832
PE(22:0_20:4)	0.0924877	0.0717819	0.0841267	0.0853546	0.0851646	0.661958	0.622654	0.641512	0.752277	0.665429
PE(22:1_20:4)	0.000872274	0.000999102	0.00164687	0.00143697	0.00154172	6.48927	6.37568	6.28121	5.67338	6.80254
PE(22:4_16:0)	0.00135567	0.00145748	0.00385082	0.00197371	0.00430774	0.204146	0.19917	0.206327	0.208035	0.208815
PE(24:0_16:1)	0.0685852	0.0574993	0.0776779	0.0743748	0.075537	1.7056	1.76324	1.73081	1.8426	1.66778
PE(24:0_18:1)	0.218897	0.17723	0.221835	0.21924	0.246614	4.03858	3.98681	4.10938	3.51765	3.8737
PE(24:0_18:2)	0.00617343	0.00502087	0.00687543	0.00584335	0.00706653	5.68958	5.70111	6.22653	8.23813	5.73022
PE(24:0_20:3)	0.00195764	0.00160179	0.00222383	0.00229194	0.0020107	0.0324545	0.0454273	0.0377227	0.0421771	0.0420531
PE(24:0_20:4)	0.126402	0.105986	0.144823	0.116778	0.125885	0.704595	0.719907	0.752403	0.663693	0.696024
PE(24:0_20:5)	0.00520628	0.00466864	0.00637914	0.00599811	0.00614898	0.0674395	0.0964039	0.086463	0.0845105	0.0722677
PE(24:0_22:4)	0.000891684	0.000735468	0.00105793	0.000949411	0.00103822	0.061178	0.0700961	0.0853879	0.0495681	0.0498194
PE(24:0_22:5)	0.00153928	0.00153739	0.00163399	0.00225572	0.00209902	0.261234	0.254578	0.256673	0.252112	0.27471
PE(24:0_22:6)	0.0177035	0.0124074	0.0154654	0.0159187	0.0142969	0.27111	0.287396	0.312693	0.359066	0.257609
PE(24:1_20:4)	0.00764921	0.00638109	0.00934442	0.00950678	0.00803806	0.0888484	0.157184	0.136561	0.122923	0.127563
PE(O-14:1_20:4)	0.003038	0.0017485	0.00367115	0.00285854	0.00249226	0.246687	0.346236	0.360045	0.297552	0.339735
PE(O-16:0_20:0)	0.0034065	0.00291652	0.00320345	0.00332283	0.00385334	0.0771246	0.0984165	0.0996679	0.0929223	0.0927366
PE(O-16:0_22:5)	0.219616	0.169144	0.194777	0.183973	0.192693	0.0387815	0.038144	0.0382012	0.0521472	0.0381051
PE(O-16:0_22:6)	0.0248799	0.0216124	0.0129175	0.0221911	0.0202139	0.0497493	0.0574208	0.0638685	0.0528449	0.0614499
PE(O-16:1_16:1)	0.0262705	0.0237936	0.0210167	0.021633	0.0196706	0.00382242	0.0038357	0.00394285	0.00475923	0.0039188
PE(O-16:1_18:1)	0.486489	0.43508	0.368113	0.426565	0.394324	0.00441927	0.00209456	0.00270298	0.0022955	0.00267722
PE(O-16:1_18:2)	0.0307482	0.0184441	0.0155894	0.019391	0.0162498	0.162297	0.195414	0.187647	0.16715	0.208062
PE(O-16:1_18:3)	0.00490581	0.00515568	0.00397348	0.00554313	0.00485378	0.072197	0.0717744	0.0782852	0.072106	0.0810412
PE(O-16:1_20:3)	0.0815197	0.0915199	0.08836	0.0903952	0.0702675	0.00491961	0.00249557	0.00443376	0.00433382	0.00316026
PE(O-16:1_20:4)	0.850845	0.683223	0.57705	0.671295	0.62061	0.00732522	0.00751079	0.00662236	0.00668395	0.0067939
PE(O-16:1_20:5)	0.285388	0.257885	0.232705	0.267707	0.234646	0.136223	0.172049	0.161508	0.141521	0.176538
PE(O-16:1_22:4)	0.299146	0.284497	0.255575	0.273109	0.255376	0.055101	0.0541954	0.0619918	0.0503931	0.0459362
PE(O-16:1_22:5)	0.604736	0.608409	0.434528	0.532049	0.466452	0.0344625	0.0317135	0.0374865	0.030798	0.0359043
PE(O-16:1_22:6)	0.841229	0.789721	0.694225	0.728331	0.651943	0.215298	0.204988	0.2186	0.240832	0.235131
PE(O-18:0_16:0)	0.00698254	0.00568742	0.0066007	0.00579051	0.00553441	0.0110518	0.011456	0.013465	0.0135946	0.0125125
PE(O-18:0_20:1)	0.0363767	0.0351855	0.0419171	0.0399215	0.0372174	0.0140669	0.00624621	0.00922203	0.0115585	0.00797126
PE(O-18:0_20:4)	0.363742	0.305686	0.334838	0.295413	0.317464	0.00488478	0.00265716	0.00261197	0.00429825	0.00274008
PE(O-18:0_22:1)	0.0148253	0.0141816	0.0136874	0.0159098	0.0187086	0.00550272	0.00488034	0.00597827	0.00349091	0.00511858
PE(O-18:0_22:5)	0.0504518	0.0467391	0.0421747	0.0448038	0.0417333	0.00878014	0.00896614	0.00876654	0.00892353	0.00939086
PE(O-18:0_22:6)	0.0471683	0.0504898	0.0396235	0.0506499	0.0445616	0.00388901	0.00419167	0.00527608	0.00573762	0.00436922
PE(O-18:1_16:0)	0.0194923	0.0131764	0.017666	0.0149238	0.0166102	0.0114701	0.0109289	0.013456	0.0103798	0.0106922
PE(O-18:1_18:0)	0.00561391	0.00421548	0.00626795	0.00600009	0.00567986	0.0587624	0.0590302	0.0675659	0.0666686	0.0611502
PE(O-18:1_18:1)	0.63775	0.608559	0.617687	0.634643	0.59124	0.183161	0.17671	0.22504	0.198537	0.194212
PE(O-18:1_18:2)	0.0840334	0.0810484	0.0765328	0.0816221	0.0727349	0.0110042	0.0154946	0.0153603	0.0116175	0.0166214
PE(O-18:1_20:1)	0.22516	0.218549	0.257386	0.251162	0.238115	0.0796201	0.135121	0.0859969	0.0796764	0.137217
PE(O-18:1_20:2)	0.0337786	0.0553679	0.0616972	0.0582772	0.054871	0.00324935	0.00586959	0.00566322	0.00510537	0.00598945
PE(O-18:1_20:4)	1.28977	1.20818	1.05684	1.16366	1.03828	0.248572	0.406285	0.291233	0.383159	0.402789
PE(O-18:1_20:5)	0.433554	0.422402	0.349082	0.359178	0.342891	0.0229743	0.0336992	0.0310198	0.0266937	0.0361554
PE(O-18:1_22:1)	0.0707946	0.0700195	0.0913384	0.0802328	0.0785844	0.00305736	0.00408514	0.00439834	0.00335817	0.0045253
PE(O-18:1_22:2)	0.0517688	0.0470328	0.0603792	0.0613131	0.0479665	0.00199028	0.0058591	0.00213867	0.00117577	0.00594409
PE(O-18:1_22:4)	0.329117	0.305711	0.292672	0.299767	0.292194	0.00906494	0.0198678	0.0197801	0.0213172	0.02361
PE(O-18:1_22:5)	0.7517	0.720455	0.656612	0.711905	0.633175	0.00552854	0.00812341	0.0093603	0.00891169	0.00552661
PE(O-18:1_22:6)	1.01842	0.928907	0.785156	0.924455	0.779009	0.0169622	0.0358888	0.023498	0.0360123	0.0300121
PE(O-18:2_16:1)	0.00800365	0.00701023	0.0053977	0.00575964	0.00568161	0.621144	0.971414	0.778533	0.890328	0.981104
PE(O-18:2_18:1)	0.626242	0.609739	0.589499	0.577626	0.551268	0.0229784	0.0366853	0.059587	0.0723923	0.0724621
PE(O-18:2_20:1)	0.0348143	0.0315301	0.0285608	0.031081	0.0263683	0.0370768	0.044067	0.0368279	0.0433735	0.04629
PE(O-18:2_20:3)	0.0348756	0.0287886	0.0304323	0.0277325	0.0268257	0.0445615	0.095178	0.071748	0.0644821	0.105601
PE(O-18:2_20:5)	0.0709404	0.0741167	0.0616092	0.0668168	0.0631388	0.184559	0.160236	0.120622	0.159681	0.200973
PE(O-18:2_22:1)	0.0130631	0.0502865	0.0194511	0.0147281	0.018274	0.229251	0.358954	0.298469	0.31517	0.355911
PE(O-18:2_22:3)	0.273931	0.211693	0.258151	0.245798	0.245283	0.0993818	0.151157	0.137139	0.133708	0.162028
PE(O-18:2_22:5)	0.102059	0.0970883	0.0777926	0.0976089	0.0804489	0.0140899	0.00909988	0.00675131	0.00848404	0.0330851
PE(O-18:2_22:6)	0.166765	0.148964	0.135827	0.139106	0.123046	0.0229046	0.035171	0.0328011	0.0266375	0.035745
PE(O-18:4_18:1)	0.086381	0.0887181	0.0523133	0.0656353	0.0536881	0.134735	0.241257	0.215651	0.206261	0.208759
PE(O-20:1_20:4)	0.0423914	0.0405154	0.0392977	0.0420549	0.0397881	0.301126	0.506423	0.464193	0.427943	0.478265
PE(O-20:1_22:4)	0.00725949	0.00613957	0.00697549	0.0074644	0.00681173	0.22503	0.361642	0.314402	0.307749	0.376569
PE(O-20:1_22:5)	0.0545792	0.0495308	0.0394223	0.0513149	0.0486412	0.00307929	0.00548248	0.0035933	0.00356971	0.00518744
PE(O-20:1_22:6)	0.0164152	0.0150367	0.0125279	0.0154331	0.0132216	0.0016819	0.00319826	0.00380986	0.00275706	0.00359637
PE(O-22:1_20:4)	0.00440689	0.00464303	0.00495343	0.0051303	0.00498118	0.0073705	0.00859214	0.00889672	0.00713462	0.0103214
PE(O-22:3_18:2)	0.0849003	0.0833907	0.0701621	0.0732408	0.0681979	0.248572	0.221217	0.291233	0.196639	0.402789
PE(O-22:4_18:0)	0.541572	0.477031	0.470778	0.529456	0.479508	0.0706747	0.0693684	0.0790185	0.0493613	0.0857858
PE(O-24:5_18:1)	0.011805	0.0112983	0.0117906	0.0107079	0.0102715	0.139448	0.246426	0.239134	0.244499	0.256774
PE(O-24:6_18:1)	0.102072	0.0998123	0.0848198	0.0974704	0.0904358	0.0275474	0.0363477	0.0304289	0.0330013	0.0368413
Total Intensity	50.6912	45.218	45.2099	44.9257	43.6417	49.5351	51.5301	52.414	53.7318	51.8678	45.9373
Relative Total Intensity	1.10349	0.984342	0.984166	0.977979	0.950027	1.07832	1.12175	1.14099	1.16968	1.1291

## Sheet: TG
Lipid	Vector 1	Vector 2	Vector 3	Vector 4	Vector 5	CPT2 OE 1	CPT2 OE 2	CPT2 OE 3	CPT2 OE 4	CPT2 OE 5
TG(12:0_12:0_14:0)	-5.99875	-4.90204	-6.37892	-6.08248	-6.37545	-3.32449	-3.06097	-3.02631	-3.55165	-3.08042
TG(12:0_12:0_16:0)	-7.75035	-6.85537	-8.59599	-7.86601	-7.63355	-1.41603	-1.66706	-1.52301	-1.64987	-1.52329
TG(12:0_14:0_14:0)	-5.51598	-4.68395	-5.86726	-5.74762	-5.86216	-2.54432	-2.69475	-2.7762	-3.12839	-2.68663
TG(12:0_14:0_16:0)	-5.12706	-4.38727	-5.39124	-5.19584	-5.19437	-3.40643	-3.63681	-3.50191	-3.41289	-3.63103
TG(12:0_14:0_16:1)	-5.99157	-5.5792	-6.21616	-6.25761	-6.67627	-4.1333	-4.2297	-4.04262	-4.08869	-4.36478
TG(12:0_14:0_18:1)	-5.36491	-4.68609	-4.96124	-5.16735	-5.62152	-3.81395	-3.93951	-3.81599	-3.59678	-3.88871
TG(14:0_14:0_14:1)	-7.11264	-6.24236	-7.42657	-7.01524	-7.33642	-3.74563	-3.86769	-3.88789	-3.26197	-3.83529
TG(14:0_14:0_16:0)	-3.50955	-2.8592	-3.61161	-3.64898	-3.59321	-5.11147	-5.75161	-4.58737	-5.41598	-5.24258
TG(14:0_14:1_16:1)	-5.56155	-5.34495	-6.4637	-5.7787	-5.66807	-15.1303	-15.2845	-15.0285	-15.0312	-14.7568
TG(14:0_16:0_16:0)	-1.81678	-1.335	-1.98223	-1.91952	-2.04074	-3.28253	-3.47253	-3.486	-3.49425	-3.41975
TG(14:0_16:0_16:1)	-3.06724	-3.02501	-3.09492	-4.01307	-3.05893	-3.90666	-4.10917	-4.11666	-3.84706	-3.97472
TG(14:0_16:0_18:0)	-0.411378	-0.462301	-0.753236	-0.615395	-0.75767	-5.11147	-5.13743	-6.0259	-4.78078	-5.24258
TG(14:0_16:0_18:1)	-0.623308	-0.499402	-0.565631	-0.486678	-0.820531	-4.61646	-4.68684	-4.79444	-5.51098	-6.67803
TG(14:0_16:0_18:2)	-1.84805	-3.73089	-3.25041	-1.85313	-3.67442	-5.55562	-5.47753	-5.29532	-5.66579	-5.56859
TG(14:0_16:0_22:6)	-6.41189	-6.79661	-6.62827	-6.73271	-6.67798	-5.56482	-5.75036	-5.65845	-5.68234	-5.79747
TG(14:0_16:1_18:1)	-1.9646	-2.00061	-2.04289	-1.94425	-2.26273	-6.9571	-6.83772	-6.97426	-7.03644	-7.12461
TG(14:0_16:1_18:2)	-4.16653	-3.61834	-4.38928	-4.21708	-5.00606	-6.14895	-5.66434	-5.69031	-5.90709	-6.22426
TG(14:0_18:1_22:6)	-5.45402	-5.58326	-5.63803	-5.32906	-5.46816	-7.77733	-7.64879	-7.50633	-7.96626	-7.57322
TG(14:1_16:1_16:1)	-5.55191	-5.13087	-5.90829	-5.80451	-5.89699	-9.4151	-7.92651	-8.4981	-8.71586	-8.61327
TG(14:1_16:1_18:1)	-4.16653	-3.61834	-4.38928	-4.21708	-5.00606	-3.04407	-3.20263	-2.82096	-3.053	-2.70117
TG(16:0_14:1_16:1)	-3.57377	-2.94022	-3.73408	-3.60882	-3.6791	-7.46001	-7.45429	-7.33277	-7.24854	-7.3925
TG(16:0_16:0_16:1)	-2.03543	-1.65798	-1.82478	-1.73533	-2.24644	-7.55559	-7.47998	-7.52041	-7.14589	-7.44883
TG(16:0_16:0_18:0)	-0.0488784	-0.306724	-0.415191	-0.217662	-0.423679	-5.50588	-5.58364	-5.76501	-6.0477	-5.56552
TG(16:0_16:0_18:1)	0.723367	0.65781	0.665319	0.617488	0.524008	-7.12602	-6.94224	-7.09017	-7.099	-7.06497
TG(16:0_16:1_16:1)	-1.9646	-2.00061	-2.04289	-1.94425	-2.26273	-4.39314	-3.16478	-4.35883	-4.64225	-3.1379
TG(16:0_16:1_16:2)	-5.84687	-5.16841	-4.84939	-6.53723	-7.28182	-0.536731	-0.445308	-0.546128	-0.803756	-0.265973
TG(16:0_16:1_18:1)	-1.04659	-0.568407	-0.872845	-0.155156	-0.741645	-5.07814	-5.06764	-6.49157	-4.25011	-4.48212
TG(16:0_16:1_18:3)	-5.14157	-5.33271	-6.14493	-5.98115	-6.13354	-4.47887	-4.51169	-3.94109	-4.60176	-4.53397
TG(16:0_16:1_20:4)	-6.47035	-6.40288	-6.35221	-6.41799	-6.55695	-4.20618	-4.62498	-4.78279	-4.1291	-4.66571
TG(16:0_18:0_18:0)	-0.293604	-0.86108	-0.922428	-0.427921	-0.957717	-6.56398	-7.06098	-7.05696	-6.93447	-6.68984
TG(16:0_18:0_18:1)	0.740868	0.64383	0.651494	0.593639	0.485414	-1.22925	-1.55873	-1.57589	-1.6003	-1.39307
TG(16:0_18:0_20:2)	-6.52553	-6.86429	-6.80355	-6.86617	-6.31884	-4.7519	-5.31778	-5.30493	-3.633	-5.03731
TG(16:0_18:0_22:0)	-4.29115	-4.42249	-4.72572	-4.45365	-4.51225	-6.26466	-6.28275	-6.67571	-5.99304	-6.28211
TG(16:0_18:0_24:0)	-5.03165	-5.52356	-5.25114	-5.23133	-4.89658	-3.40405	-3.99838	-4.06203	-3.4635	-3.80901
TG(16:0_18:0_24:6)	-3.57285	-3.73397	-3.59127	-3.74035	-3.78615	-6.08326	-6.32887	-6.57878	-6.33096	-6.1934
TG(16:0_18:1_18:1)	0.872679	0.985045	0.876625	0.877132	0.711779	-4.54013	-4.48804	-4.69135	-4.16038	-4.69902
TG(16:0_18:1_18:2)	-1.02849	-0.777682	-0.829461	-0.959605	-1.1758	-4.72875	-5.25399	-5.28185	-5.36307	-5.02774
TG(16:0_18:1_20:2)	-0.273887	0.210753	-0.0325528	-0.197648	-0.330258	-5.89454	-5.46382	-6.11985	-6.57407	-6.1742
TG(16:0_18:1_22:3)	-3.10721	-3.7318	-3.79795	-2.91741	-3.07333	-1.85829	-2.39042	-2.30685	-1.30673	-2.25311
TG(16:0_18:1_22:4)	-3.33477	-3.24508	-3.23912	-3.47925	-3.34923	-2.35408	-2.37491	-2.64354	-2.42787	-2.52706
TG(16:0_18:1_22:5)	-3.42268	-3.10147	-2.98039	-3.21033	-3.4299	-1.31439	-1.81329	-1.80125	-2.74582	-1.67427
TG(16:0_18:1_22:6)	-3.95082	-3.91476	-3.97826	-3.98147	-3.82931	-4.38528	-4.43686	-4.7113	-4.70019	-4.4756
TG(16:0_18:1_24:6)	-5.35275	-5.52218	-5.52772	-5.42958	-5.30166	-4.3052	-4.66664	-4.71036	-5.68535	-4.75704
TG(16:0_20:0_18:1)	-6.66376	-7.93379	-8.72023	-7.71668	-8.16463	-6.01087	-6.26213	-6.10157	-6.00577	-5.71854
TG(16:0_22:5_22:5)	-7.5952	-7.68425	-7.6364	-7.58443	-7.50629	-3.91132	-4.10257	-4.11037	-3.84164	-4.25597
TG(16:0_22:6_22:6)	-9.4634	-9.88208	-8.92597	-9.33474	-9.29019	-6.65161	-6.76855	-6.95807	-7.03055	-6.72881
TG(16:0_24:0_18:1)	-3.74464	-4.00173	-3.91569	-3.934	-3.92238	-7.14572	-7.06661	-7.12585	-7.64908	-7.3634
TG(16:1_16:1_18:1)	-3.73797	-3.27306	-4.18305	-3.63874	-3.45629	-4.56231	-5.46689	-4.88002	-4.41049	-4.60311
TG(16:1_16:1_18:2)	-5.56969	-5.66304	-5.27073	-5.3794	-6.38318	-6.2768	-6.56998	-6.68486	-6.35797	-7.14008
TG(16:1_18:1_20:5)	-8.23257	-8.04926	-7.97617	-5.85306	-7.58954	-6.47797	-6.03331	-6.68837	-6.08828	-6.58051
TG(16:1_18:1_22:6)	-5.40964	-5.65062	-5.55655	-5.63034	-5.4995	-4.86003	-5.27705	-5.10418	-5.19057	-5.16889
TG(16:2_20:0_20:0)	-5.55946	-6.67615	-6.42552	-6.76105	-7.17439	-11.3256	-7.50467	-10.6023	-9.53805	-8.7423
TG(18:0_18:0_18:0)	-6.79706	-6.80959	-7.41908	-7.05452	-8.08469	-5.68304	-5.50056	-5.75036	-5.28303	-5.55624
TG(18:0_18:0_18:1)	-0.875878	-0.765932	-0.832319	-0.793671	-0.859816	-7.51577	-7.35341	-8.10447	-8.92733	-8.09486
TG(18:0_18:0_22:5)	-5.00641	-5.01766	-4.8318	-4.91799	-4.99796	-3.12193	-3.64229	-3.12367	-2.74928	-3.10635
TG(18:0_18:0_22:6)	-6.60522	-6.64729	-6.48392	-6.60335	-6.45322	-3.85002	-6.00588	-6.19868	-5.33204	-4.19191
TG(18:0_18:1_18:1)	0.291057	0.326623	0.413745	0.274975	0.138945	1.20375	1.02177	1.1194	1.69079	1.07438
TG(18:0_18:1_20:1)	-1.91618	-1.82361	-1.69327	-1.77386	-1.89408	-1.16699	-1.2744	-1.39466	-1.36417	-1.26968
TG(18:0_18:1_22:3)	-4.8268	-4.18881	-5.21462	-4.39343	-5.14989	-3.53064	-3.82464	-4.37791	-3.13644	-3.75694
TG(18:0_18:1_22:4)	-4.6612	-4.12359	-3.99728	-4.05854	-4.12017	-2.59224	-2.70307	-3.23655	-4.31246	-3.36655
TG(18:0_18:1_22:6)	-4.35283	-4.40965	-4.34631	-4.41027	-4.41872	-2.92783	-3.13278	-2.94716	-3.06209	-3.00724
TG(18:0_18:1_24:3)	-5.76016	-5.21729	-5.28459	-5.5243	-5.82089	-4.93392	-5.01487	-4.98569	-5.44264	-5.06978
TG(18:0_18:1_24:6)	-5.55756	-6.11861	-5.81895	-6.45759	-6.32927	-4.6257	-4.93265	-4.72652	-4.13686	-5.1494
TG(18:0_20:0_18:1)	-3.08591	-3.1083	-3.05215	-3.06763	-3.13627	-1.47093	-1.53086	-1.60477	-1.24872	-1.5628
TG(18:0_22:5_22:5)	-8.53491	-8.6636	-7.72221	-7.69794	-8.1014	-6.15193	-6.24145	-6.0578	-6.15267	-6.26051
TG(18:1_16:0_18:3)	-4.14686	-4.2148	-4.51703	-4.32151	-4.49431	-3.32449	-3.06097	-3.02631	-3.55165	-3.08042
TG(18:1_18:1_20:3)	-4.46112	-3.69629	-3.59662	-4.42301	-3.85417	-3.40643	-3.63681	-3.50191	-3.41289	-3.63103
TG(18:1_18:1_22:5)	-4.26204	-4.24333	-4.91942	-4.88598	-5.20804	-4.1333	-4.2297	-4.04262	-4.08869	-4.36478
TG(18:1_18:1_22:6)	-4.77144	-4.80742	-4.68117	-4.74993	-4.64442	-3.81395	-3.93951	-3.81599	-3.59678	-3.88871
TG(18:1_18:1_24:1)	-4.84132	-4.54337	-4.51533	-4.56238	-4.85392	-3.74563	-3.86769	-3.88789	-3.26197	-3.83529
TG(18:1_18:1_24:3)	-5.96683	-5.78808	-5.79067	-5.98459	-6.28627	-5.11147	-5.75161	-4.58737	-5.41598	-5.24258
TG(18:1_18:1_24:6)	-6.46647	-6.80371	-6.6169	-6.48196	-6.66622	-5.25377	-5.34293	-5.28141	-6.01952	-5.28474
TG(18:1_20:1_22:3)	-6.30453	-5.78808	-5.79067	-5.98459	-6.28627	-5.11147	-5.13743	-6.0259	-4.78078	-5.24258
TG(18:1_20:1_22:4)	-6.42647	-7.03694	-5.58251	-7.7604	-7.56832	-4.61646	-4.68684	-4.79444	-5.51098	-6.67803
TG(18:1_20:1_22:5)	-5.98705	-6.81876	-6.40189	-6.31957	-6.65987	-5.55562	-5.47753	-5.29532	-5.66579	-5.56859
TG(18:1_20:1_22:6)	-6.32742	-6.3543	-6.09056	-6.4405	-6.48385	-5.58582	-6.05377	-5.78793	-4.64669	-6.19206
TG(18:2_16:1_16:1)	-6.91716	-5.73115	-6.55689	-6.59397	-6.38318	-5.56482	-5.75036	-5.65845	-5.68234	-5.79747
TG(20:1_18:0_22:5)	-8.2169	-6.34986	-7.73702	-8.39832	-9.04262	-6.14895	-5.66434	-5.69031	-5.90709	-6.22426
TG(20:3_24:0_18:1)	-8.94228	-9.88191	-10.527	-9.55941	-10.2091	-7.77733	-7.64879	-7.50633	-7.96626	-7.57322
TG(22:0_18:1_22:5)	-8.02191	-7.82474	-6.97297	-7.19275	-8.17687	-5.6432	-5.6709	-5.74076	-5.81073	-5.62097
TG(22:1_18:0_22:5)	-10.2887	-9.3983	-9.10849	-10.6441	-10.7452	-9.4151	-7.92651	-8.4981	-8.71586	-8.61327
TG(22:5_14:0_14:0)	-8.17536	-8.25174	-8.00791	-8.25519	-8.13427	-7.01473	-6.97399	-7.36899	-7.31893	-7.0825
TG(22:6_18:0_20:4)	-8.44757	-8.75605	-8.50137	-8.79207	-8.7325	-7.46001	-7.45429	-7.33277	-7.24854	-7.3925
TG(24:0_16:0_22:6)	-10.4085	-10.5852	-10.4107	-10.3273	-10.4599	-7.55559	-7.47998	-7.52041	-7.14589	-7.44883
TG(24:0_18:1_20:3)	-6.66908	-6.4053	-6.27715	-6.35479	-6.7032	-5.50588	-5.58364	-5.76501	-6.0477	-5.56552
TG(24:0_18:1_24:1)	-9.06308	-9.10017	-9.05318	-9.20524	-8.98936	-7.12602	-6.94224	-7.09017	-7.099	-7.06497
TG(12:0_12:0_14:0)	0.0156385	0.0334457	0.0120158	0.0147568	0.0120447	0.0998223	0.119827	0.122741	0.08528	0.118223
TG(12:0_12:0_16:0)	0.0046442	0.00863632	0.00258433	0.00428643	0.00503586	0.374743	0.314893	0.347958	0.318669	0.347891
TG(12:0_14:0_14:0)	0.0218537	0.0389036	0.0171308	0.018612	0.0171915	0.171429	0.154454	0.145975	0.114356	0.155326
TG(12:0_14:0_16:0)	0.0286155	0.047786	0.0238273	0.0272832	0.0273111	0.0943107	0.0803917	0.0882713	0.0938896	0.0807145
TG(12:0_14:0_16:1)	0.0157165	0.0209167	0.0134509	0.0130699	0.00977783	0.0569839	0.0533006	0.0606807	0.0587737	0.0485367
TG(12:0_14:0_18:1)	0.0242662	0.0388459	0.032101	0.0278275	0.020312	0.0711029	0.0651761	0.0710023	0.0826534	0.0675123
TG(14:0_14:0_14:1)	0.00722574	0.0132088	0.00581271	0.00773038	0.00618753	0.0745512	0.0685031	0.0675503	0.104244	0.0700588
TG(14:0_14:0_16:0)	0.0878054	0.137815	0.0818081	0.0797163	0.0828585	0.0289263	0.0185606	0.0415972	0.0234221	0.0264135
TG(14:0_14:1_16:1)	0.0211742	0.0246042	0.0113301	0.0182154	0.0196671	2.78814e-05	2.50553e-05	2.99209e-05	2.98646e-05	3.61203e-05
TG(14:0_16:0_16:0)	0.283854	0.396392	0.253098	0.264342	0.24304	0.102769	0.0900875	0.08925	0.0887412	0.0934441
TG(14:0_16:0_16:1)	0.119308	0.122852	0.11704	0.0619365	0.119997	0.0666773	0.0579453	0.0576451	0.0694893	0.0636049
TG(14:0_16:0_18:0)	0.751905	0.725828	0.593271	0.652751	0.591451	0.0289263	0.0284105	0.015347	0.0363784	0.0264135
TG(14:0_16:0_18:1)	0.649181	0.7074	0.67566	0.713666	0.566234	0.0407669	0.0388257	0.0360356	0.0219296	0.00976594
TG(14:0_16:0_18:2)	0.277767	0.0753168	0.105082	0.27679	0.0783233	0.0212614	0.0224439	0.0254654	0.0196983	0.0210711
TG(14:0_16:0_22:6)	0.0117444	0.00899533	0.0101086	0.00940268	0.00976627	0.0211262	0.0185767	0.0197987	0.0194735	0.01798
TG(14:0_16:1_18:1)	0.25621	0.249893	0.242677	0.25985	0.208377	0.00804827	0.00874259	0.00795311	0.00761766	0.00716601
TG(14:0_16:1_18:2)	0.0556864	0.0814275	0.0477193	0.0537689	0.031119	0.0140923	0.019718	0.0193662	0.0166644	0.0133755
TG(14:0_18:1_22:6)	0.0228126	0.020858	0.020081	0.0248767	0.0225901	0.00455818	0.00498294	0.0055001	0.00399869	0.0052509
TG(14:1_16:1_16:1)	0.0213161	0.02854	0.0166505	0.0178924	0.0167815	0.00146478	0.00411038	0.00276577	0.00237828	0.00255356
TG(14:1_16:1_18:1)	0.0556864	0.0814275	0.0477193	0.0537689	0.031119	0.121239	0.10862	0.141517	0.120491	0.153768
TG(16:0_14:1_16:1)	0.0839823	0.130288	0.0751499	0.0819665	0.0780692	0.00567954	0.00570209	0.00620322	0.00657614	0.00595165
TG(16:0_16:0_16:1)	0.243935	0.316883	0.282284	0.300341	0.210743	0.00531545	0.00560146	0.00544666	0.00706112	0.00572373
TG(16:0_16:0_18:0)	0.966688	0.808475	0.74992	0.859958	0.745521	0.0220072	0.0208525	0.0183891	0.0151168	0.0211159
TG(16:0_16:0_18:1)	1.65103	1.57769	1.58592	1.5342	1.43794	0.00715905	0.00813161	0.00733916	0.00729437	0.00746845
TG(16:0_16:1_16:1)	0.25621	0.249893	0.242677	0.25985	0.208377	0.0475918	0.111508	0.0487372	0.0400444	0.113605
TG(16:0_16:1_16:2)	0.0173747	0.027807	0.0346888	0.010767	0.00642621	0.689331	0.734428	0.684856	0.572856	0.831637
TG(16:0_16:1_18:1)	0.484111	0.674361	0.546069	0.898035	0.598057	0.0296025	0.0298186	0.0111133	0.0525521	0.0447454
TG(16:0_16:1_18:3)	0.0283291	0.0248139	0.0141316	0.0158304	0.0142436	0.0448463	0.0438375	0.0651051	0.0411843	0.0431656
TG(16:0_16:1_20:4)	0.0112779	0.011818	0.0122404	0.0116948	0.0106209	0.0541769	0.0405269	0.0363276	0.0571499	0.0393986
TG(16:0_18:0_18:0)	0.815862	0.55054	0.52762	0.743332	0.514871	0.0105692	0.00748916	0.00751005	0.00817555	0.00968628
TG(16:0_18:0_18:1)	1.67118	1.56247	1.57079	1.50905	1.39999	0.426539	0.339451	0.335437	0.329809	0.380754
TG(16:0_18:0_20:2)	0.0108547	0.0085831	0.00895217	0.00857187	0.0125268	0.0371137	0.025072	0.0252963	0.0806042	0.0304522
TG(16:0_18:0_22:0)	0.0510783	0.0466336	0.0377935	0.045637	0.0438204	0.0130062	0.0128441	0.00978161	0.0157006	0.0128498
TG(16:0_18:0_24:0)	0.0305718	0.0217392	0.0262572	0.0266202	0.0335724	0.0944665	0.0625703	0.0598697	0.0906533	0.0713469
TG(16:0_18:0_24:6)	0.084036	0.0751561	0.0829699	0.074824	0.072486	0.0147488	0.01244	0.0104614	0.012422	0.0136648
TG(16:0_18:1_18:1)	1.83106	1.97937	1.83608	1.83672	1.63782	0.0429818	0.0445619	0.0387045	0.0559243	0.0384994
TG(16:0_18:1_18:2)	0.490223	0.583303	0.562739	0.514198	0.442637	0.0377141	0.0262055	0.0257043	0.0242972	0.0306548
TG(16:0_18:1_20:2)	0.827088	1.15729	0.977689	0.871971	0.795394	0.01681	0.0226582	0.0143794	0.0104956	0.0138478
TG(16:0_18:1_22:3)	0.116048	0.0752691	0.0718956	0.132365	0.118805	0.275802	0.190726	0.202101	0.404237	0.209771
TG(16:0_18:1_22:4)	0.0991135	0.105471	0.105908	0.0896689	0.0981253	0.195592	0.192788	0.160035	0.185839	0.173492
TG(16:0_18:1_22:5)	0.0932548	0.11651	0.12671	0.108042	0.0927893	0.402096	0.284541	0.286927	0.149082	0.313326
TG(16:0_18:1_22:6)	0.0646675	0.0663039	0.063449	0.0633079	0.0703499	0.047852	0.0461713	0.0381732	0.0384682	0.0449479
TG(16:0_18:1_24:6)	0.0244715	0.02176	0.0216766	0.0232024	0.0253536	0.0505832	0.0393731	0.0381981	0.0194329	0.0369818
TG(16:0_20:0_18:1)	0.00986302	0.0040897	0.00237109	0.00475388	0.00348499	0.0155077	0.013029	0.0145627	0.0155626	0.018991
TG(16:0_22:5_22:5)	0.0051715	0.00486195	0.0050259	0.00521025	0.00550024	0.0664621	0.0582108	0.0578967	0.0697513	0.0523389
TG(16:0_22:6_22:6)	0.00141656	0.00105973	0.00205597	0.00154869	0.00159725	0.00994637	0.00917199	0.00804291	0.00764883	0.00942812
TG(16:0_24:0_18:1)	0.0746023	0.062425	0.0662613	0.0654255	0.0659549	0.00706193	0.00745998	0.00715988	0.00498191	0.00607289
TG(16:1_16:1_18:1)	0.0749476	0.103445	0.0550523	0.0802843	0.091107	0.0423261	0.0226101	0.03396	0.0470231	0.0411458
TG(16:1_16:1_18:2)	0.021055	0.0197358	0.0259032	0.0240237	0.0119804	0.0128972	0.0105254	0.00971978	0.0121916	0.00708959
TG(16:1_18:1_20:5)	0.00332467	0.00377513	0.00397132	0.0173003	0.00519182	0.0112185	0.0152684	0.00969617	0.0146975	0.0104489
TG(16:1_18:1_22:6)	0.0235253	0.0199065	0.0212477	0.0201883	0.0221047	0.0344338	0.0257899	0.029073	0.0273832	0.0277978
TG(16:2_20:0_20:0)	0.0212049	0.00977863	0.0116339	0.00921982	0.00692301	0.000389639	0.00550641	0.000643283	0.00134512	0.0023351
TG(18:0_18:0_18:0)	0.00899253	0.00891474	0.00584296	0.00752278	0.00368353	0.0194641	0.0220886	0.0185767	0.0256832	0.0212523
TG(18:0_18:0_18:1)	0.544922	0.588073	0.561626	0.576874	0.551023	0.0054642	0.0061151	0.00363338	0.00205403	0.00365767
TG(18:0_18:0_22:5)	0.0311114	0.0308698	0.0351143	0.0330779	0.0312943	0.114869	0.0800869	0.114731	0.148725	0.116117
TG(18:0_18:0_22:6)	0.0102714	0.00997621	0.0111724	0.0102847	0.0114126	0.069347	0.0155614	0.0136148	0.0248253	0.0547152
TG(18:0_18:1_18:1)	1.22354	1.25407	1.33214	1.20997	1.1011	2.30337	2.03041	2.17257	3.22833	2.10581
TG(18:0_18:1_20:1)	0.264956	0.282513	0.309226	0.292425	0.269045	0.445348	0.413398	0.380334	0.388459	0.414752
TG(18:0_18:1_22:3)	0.0352362	0.0548331	0.0269303	0.0475824	0.0281662	0.0865311	0.070578	0.0480971	0.11372	0.0739689
TG(18:0_18:1_22:4)	0.0395221	0.0573688	0.062618	0.0600148	0.0575048	0.165828	0.153566	0.106096	0.0503291	0.0969546
TG(18:0_18:1_22:6)	0.0489404	0.0470504	0.049162	0.0470302	0.0467556	0.131412	0.114009	0.129663	0.119734	0.124374
TG(18:0_18:1_24:3)	0.018451	0.0268806	0.0256555	0.021728	0.0176904	0.0327147	0.0309295	0.0315614	0.0229933	0.0297744
TG(18:0_18:1_24:6)	0.0212328	0.0143918	0.0177142	0.0113782	0.0124366	0.0405067	0.0327434	0.0377724	0.0568435	0.0281758
TG(18:0_20:0_18:1)	0.117774	0.11596	0.120562	0.119276	0.113734	0.360749	0.346072	0.328788	0.420821	0.338493
TG(18:0_22:5_22:5)	0.0026961	0.00246602	0.0047357	0.00481603	0.00364112	0.0140632	0.0132171	0.0150114	0.014056	0.0130437
TG(18:1_16:0_18:3)	0.0564511	0.053854	0.0436755	0.0500146	0.0443689	0.0998223	0.119827	0.122741	0.08528	0.118223
TG(18:1_18:1_20:3)	0.0454012	0.0771445	0.0826624	0.0466166	0.0691477	0.0943107	0.0803917	0.0882713	0.0938896	0.0807145
TG(18:1_18:1_22:5)	0.0521191	0.0527996	0.033045	0.03382	0.0270535	0.0569839	0.0533006	0.0606807	0.0587737	0.0485367
TG(18:1_18:1_22:6)	0.0366146	0.0357127	0.0389786	0.0371646	0.0399844	0.0711029	0.0651761	0.0710023	0.0826534	0.0675123
TG(18:1_18:1_24:1)	0.0348833	0.0428854	0.0437271	0.042324	0.03458	0.0745512	0.0685031	0.0675503	0.104244	0.0700588
TG(18:1_18:1_24:3)	0.0159884	0.0180974	0.0180649	0.0157928	0.0128128	0.0289263	0.0185606	0.0415972	0.0234221	0.0264135
TG(18:1_18:1_24:6)	0.0113084	0.00895115	0.0101886	0.0111876	0.00984618	0.0262095	0.0246387	0.0257121	0.015415	0.0256528
TG(18:1_20:1_22:3)	0.0126517	0.0180974	0.0180649	0.0157928	0.0128128	0.0289263	0.0284105	0.015347	0.0363784	0.0264135
TG(18:1_20:1_22:4)	0.0116262	0.00761503	0.0208688	0.00461199	0.00526875	0.0407669	0.0388257	0.0360356	0.0219296	0.00976594
TG(18:1_20:1_22:5)	0.0157659	0.00885826	0.011826	0.0125205	0.00988964	0.0212614	0.0224439	0.0254654	0.0196983	0.0210711
TG(18:1_20:1_22:6)	0.0124525	0.0122227	0.0146743	0.0115137	0.0111729	0.0208209	0.0150534	0.0180992	0.0399215	0.0136774
TG(18:2_16:1_16:1)	0.0082742	0.0188257	0.0106214	0.0103518	0.0119804	0.0211262	0.0185767	0.0197987	0.0194735	0.01798
TG(20:1_18:0_22:5)	0.00336098	0.0122603	0.00468733	0.00296383	0.00189627	0.0140923	0.019718	0.0193662	0.0166644	0.0133755
TG(20:3_24:0_18:1)	0.00203285	0.00105986	0.000677754	0.00132535	0.000844812	0.00455818	0.00498294	0.0055001	0.00399869	0.0052509
TG(22:0_18:1_22:5)	0.00384737	0.0044108	0.00796026	0.00683545	0.00345555	0.0200091	0.0196286	0.0187007	0.0178154	0.0203199
TG(22:1_18:0_22:5)	0.000799444	0.00148193	0.00181164	0.000624886	0.000582601	0.00146478	0.00411038	0.00276577	0.00237828	0.00255356
TG(22:5_14:0_14:0)	0.00345918	0.0032808	0.00388489	0.00327296	0.00355911	0.00773315	0.00795461	0.00604942	0.00626301	0.00737826
TG(22:6_18:0_20:4)	0.00286436	0.00231295	0.00275951	0.00225592	0.00235101	0.00567954	0.00570209	0.00620322	0.00657614	0.00595165
TG(24:0_16:0_22:6)	0.000735743	0.000650938	0.000734646	0.000778322	0.000710018	0.00531545	0.00560146	0.00544666	0.00706112	0.00572373
TG(24:0_18:1_20:3)	0.0098267	0.0117981	0.0128941	0.0122185	0.00959699	0.0220072	0.0208525	0.0183891	0.0151168	0.0211159
TG(24:0_18:1_24:1)	0.00186957	0.00182211	0.00188245	0.00169413	0.00196759	0.00715905	0.00813161	0.00733916	0.00729437	0.00746845
Total Intensity	15.6299	16.1721	15.0325	15.6143	13.5629	8.63715	7.73163	7.75581	9.01456	8.03409	15.2024
Relative Total Intensity	1.02813	1.06379	0.988826	1.0271	0.89216	0.568145	0.508581	0.510172	0.592971	0.528476

## Sheet: AcCa
LipidMolec	ClassKey	SubClassKey	Vector 1	Vector 2	Vector 3	Vector 4	Vector 5	Vector+Erastin 1	Vector+Erastin 2	Vector+Erastin 3	Vector+Erastin 4	Vector+Erastin 5	CPT2 OE 1	CPT2 OE 2	CPT2 OE 3	CPT2 OE 4	CPT2 OE 5	CPT2 OE+Erastin 1	CPT2 OE+Erastin 2	CPT2 OE+Erastin 3	CPT2 OE+Erastin 4	CPT2 OE+Erastin 5
AcCa(14:0)	AcCa	Fatty acyl carnitines	-7.02638	-7.85553	-6.72583	-6.85037	-7.16449	-5.55494	-5.51845	-5.35974	-5.55853	-5.3438	-7.00585	-8.91656	-7.16951	-7.83049	-7.16045	-6.06938	-5.98848	-6.30632	-5.75969	-5.93552
AcCa(16:0)	AcCa	Fatty acyl carnitines	-5.54694	-5.00597	-5.43642	-5.60607	-5.83669	-3.22769	-2.88735	-3.1549	-2.74899	-3.02163	-5.63876	-6.16399	-5.67267	-5.1072	-6.03006	-4.66628	-4.71711	-4.8207	-4.18724	-4.54115
AcCa(18:0)	AcCa	Fatty acyl carnitines	-5.89594	-5.54657	-6.02653	-6.11126	-6.18229	-4.32546	-4.0018	-4.29589	-3.81079	-4.32945	-5.86516	-5.96027	-5.38778	-5.18407	-5.82029	-5.53143	-5.64796	-5.71741	-5.04024	-5.41648
AcCa(18:1)	AcCa	Fatty acyl carnitines	-10.6203	-11.221	-9.2166	-8.63705	-8.61643	-4.47814	-4.22004	-4.19343	-3.88146	-3.97352	-7.01339	-8.31809	-7.18209	-7.01859	-7.08451	-5.97005	-5.76922	-5.77392	-5.98056	-5.63243
AcCa(20:0)	AcCa	Fatty acyl carnitines	-7.30121	-6.86674	-8.06013	-7.99722	-8.0812	-8.0484	-7.96449	-7.49858	-7.22014	-7.50366	-7.96207	-7.77599	-7.23803	-8.23912	-8.15366	-8.43066	-8.29025	-8.16192	-7.63136	-7.67892
AcCa(14:0)	AcCa	Fatty acyl carnitines	0.00767095	0.00431766	0.00944763	0.00866627	0.00697067	0.0212714	0.0218163	0.0243533	0.0212185	0.0246238	0.00778089	0.00206942	0.00694643	0.00439326	0.00699022	0.0148914	0.0157503	0.0126359	0.018457	0.0163392
AcCa(16:0)	AcCa	Fatty acyl carnitines	0.0213898	0.0311209	0.0230926	0.0205307	0.0174977	0.10675	0.135151	0.112275	0.148755	0.12314	0.0200708	0.0139461	0.0196045	0.0290122	0.0153028	0.0393831	0.0380196	0.0353855	0.0548926	0.0429515
AcCa(18:0)	AcCa	Fatty acyl carnitines	0.0167936	0.0213952	0.0153403	0.0144653	0.0137703	0.0498778	0.062422	0.0509108	0.0712587	0.0497399	0.0171558	0.0160613	0.0238845	0.0275068	0.0176978	0.0216208	0.0199432	0.0190059	0.0303903	0.0234141
AcCa(18:1)	AcCa	Fatty acyl carnitines	0.000635269	0.000418937	0.00168084	0.00251181	0.00254798	0.044869	0.0536588	0.0546576	0.0678523	0.0636576	0.00774032	0.00313333	0.00688615	0.00771249	0.007368	0.0159528	0.0183355	0.0182758	0.0158369	0.020159
AcCa(20:0)	AcCa	Fatty acyl carnitines	0.00634042	0.00856854	0.00374678	0.00391378	0.00369247	0.00377739	0.00400358	0.0055297	0.00670689	0.00551026	0.00401031	0.00456239	0.00662423	0.00330962	0.00351158	0.00289813	0.00319439	0.00349155	0.00504351	0.00487993
			0.0528301	0.0658213	0.0533082	0.0500879	0.0444791	0.226546	0.277052	0.247726	0.315792	0.266671	0.0567581	0.0397726	0.0639459	0.0719344	0.0508704	0.0947463	0.095243	0.0887948	0.12462	0.107744
			0.0533053
			0.99109	1.2348	1.00006	0.939647	0.834426	4.24999	5.19749	4.64733	5.92424	5.00275	1.06478	0.746132	1.19962	1.34949	0.954327	1.77744	1.78676	1.66579	2.33787	2.02127

## Sheet: ox-PE & Total PE
			Vector control					Vector+Erastin					CPT2 OE control					CPT2 OE+Erastin
LipidMolec	ClassKey	SubClassKey	Vector 1	Vector 2	Vector 3	Vector 4	Vector 5	Vector+Erastin 1	Vector+Erastin 2	Vector+Erastin 3	Vector+Erastin 4	Vector+Erastin 5	CPT2 OE 1	CPT2 OE 2	CPT2 OE 3	CPT2 OE 4	CPT2 OE 5	CPT2 OE+Erastin 1	CPT2 OE+Erastin 2	CPT2 OE+Erastin 3	CPT2 OE+Erastin 4	CPT2 OE+Erastin 5
PE(14:0_16:0)	PE	diacyl	-4.28963	-4.78808	-4.50844	-4.99949	-3.63877	-5.13483	-4.85148	-4.72799	-4.55786	-5.23081	-3.99195	-4.18043	-4.74612	-3.65047	-4.44847	-5.56201	-4.33745	-4.46797	-4.85179	-4.9754
PE(14:0_16:1)	PE	diacyl	-6.14011	-5.90644	-5.80924	-5.57077	-5.55452	-6.49015	-6.13429	-6.31411	-6.06551	-5.74094	-5.50186	-5.85246	-5.85635	-5.82313	-5.72981	-5.72656	-5.57856	-5.94769	-5.74947	-5.9374
PE(14:0_18:1)	PE	diacyl	-2.04866	-2.15145	-2.14631	-1.95207	-2.21429	-2.17005	-2.20497	-2.02496	-2.45012	-2.1674	-1.62442	-1.44879	-1.32181	-1.37882	-1.43955	-1.67222	-1.59177	-1.61959	-1.40767	-1.55325
PE(16:0_16:0)	PE	diacyl	-2.82322	-3.28473	-3.08816	-2.33093	-1.99266	-3.26742	-3.57932	-2.61764	-3.01793	-2.52042	-2.8439	-2.56294	-2.94868	-2.99833	-2.84772	-2.97549	-2.75534	-2.75704	-2.6314	-2.91728
PE(16:0_16:1)	PE	diacyl	-3.61852	-4.14932	-4.05525	-4.15498	-4.16269	-3.87658	-4.25078	-4.11801	-3.78196	-4.11351	-3.41694	-3.55278	-3.73958	-3.68042	-3.46787	-4.33079	-3.92938	-3.86768	-3.72193	-3.79404
PE(16:0_18:0)	PE	diacyl	-4.97127	-4.55312	-4.73099	-3.29907	-3.39467	-3.86957	-3.29758	-3.36113	-3.05281	-3.73386	-2.8686	-2.81369	-3.72072	-1.41637	-2.99517	-3.74823	-3.26522	-3.55621	-3.81623	-4.71141
PE(16:0_18:1)	PE	diacyl	1.28994	1.0774	1.07245	1.08552	1.06682	1.20051	1.10602	1.24937	1.22255	1.16471	1.59498	1.83839	1.84194	1.75876	1.70076	1.59352	1.69721	1.63033	1.80115	1.55369
PE(16:0_18:3)	PE	diacyl	-8.96596	-9.03156	-8.41078	-7.39712	-9.45284	-8.80114	-8.89915	-8.14767	-7.74418	-8.46203	-7.39091	-7.29595	-8.10756	-7.46822	-8.19417	-7.386	-7.69379	-7.33629	-6.78654	-7.51422
PE(16:0_20:3)	PE	diacyl	-5.19991	-5.47453	-5.33557	-5.17033	-5.56036	-5.3117	-5.59791	-5.56483	-5.05981	-5.56842	-4.80421	-4.62474	-4.53126	-4.67786	-4.49541	-5.02082	-5.19005	-4.98595	-4.81979	-4.94281
PE(16:0_20:4)	PE	diacyl	-0.108127	-0.341594	-0.246887	-0.303959	-0.308961	-0.234301	-0.325084	-0.346496	-0.324114	-0.367643	0.35606	0.230565	0.34829	0.806436	0.409015	0.0867963	0.101679	0.100717	0.461754	0.231886
PE(16:0_20:5)	PE	diacyl	-0.794278	-0.867277	-0.794812	-0.868013	-0.80919	-0.688649	-0.779366	-0.775456	-0.803219	-0.761148	-0.072738	-0.23981	-0.055046	-0.258687	-0.151899	0.193346	0.0207786	-0.008632	0.278684	0.223523
PE(16:0_22:4)	PE	diacyl	-1.64357	-1.71653	-2.41801	-2.18669	-2.33233	-2.33935	-2.63552	-2.00481	-1.3823	-2.49411	-1.44591	-0.823266	-0.650267	-0.917426	-0.894401	-2.00117	-1.99899	-1.59636	-1.36082	-1.76743
PE(16:0_22:5)	PE	diacyl	-2.80389	-2.74058	-4.00488	-3.10129	-3.68882	-3.38918	-4.00365	-3.12539	-2.54486	-4.19063	-3.36214	-2.28586	-2.41221	-2.80557	-2.80865	-3.78105	-4.10425	-3.73931	-3.22422	-3.53514
PE(16:0_22:6)	PE	diacyl	-1.32395	-1.60821	-1.75384	-1.63189	-1.69645	-1.70146	-1.98169	-1.70906	-1.58286	-1.82473	-0.685384	-0.594909	-0.43185	-0.090262	-0.524247	-0.804597	-0.742936	-0.752208	-0.386791	-0.611292
PE(16:1_16:1)	PE	diacyl	-6.46666	-6.61424	-6.22499	-6.49895	-6.65097	-6.37156	-6.31703	-6.22518	-6.52287	-6.42129	-6.16282	-6.04531	-6.3261	-6.66566	-6.24308	-6.04771	-6.13201	-6.34497	-6.26975	-6.31208
PE(16:1_18:1)	PE	diacyl	-3.07511	-3.00446	-3.37593	-3.14008	-3.30002	-3.10929	-3.313	-2.99744	-2.90776	-3.27216	-2.88683	-2.84054	-2.60671	-2.91795	-2.92843	-2.87745	-2.95762	-2.96387	-2.68602	-2.87424
PE(16:1_18:2)	PE	diacyl	-6.13619	-6.64984	-5.74919	-5.85139	-6.07679	-5.55758	-5.6405	-5.72896	-5.72567	-5.57782	-5.40512	-6.34474	-5.93699	-4.94472	-5.76101	-5.2136	-5.15723	-5.32427	-5.34861	-5.35125
PE(16:1_20:4)	PE	diacyl	-3.30723	-3.40098	-3.29284	-3.30099	-3.46965	-2.86684	-3.40886	-3.19249	-3.08807	-3.01822	-3.30888	-3.53222	-3.38796	-4.17938	-3.37549	-3.05875	-2.94273	-3.1812	-3.13447	-2.98912
PE(16:1_20:5)	PE	diacyl	-7.46057	-7.75423	-7.58242	-7.58651	-7.69304	-7.22145	-7.40421	-7.43804	-7.44613	-7.23102	-7.35519	-7.63839	-7.49012	-7.09322	-7.43164	-7.21613	-7.14319	-7.18113	-7.08876	-7.16028
PE(16:1_22:6)	PE	diacyl	-6.44406	-6.52278	-6.83397	-6.74758	-6.68418	-6.48374	-6.67732	-6.47326	-6.33571	-6.44686	-6.19606	-6.16362	-5.96755	-5.92448	-6.30969	-6.05962	-6.06561	-6.12521	-5.66705	-5.85639
PE(18:0_16:1)	PE	diacyl	-8.03811	-7.65432	-7.93909	-7.78872	-7.81373	-7.95869	-8.20686	-7.88594	-8.02556	-8.23889	-6.75324	-6.64448	-6.81115	-6.51752	-7.13542	-7.00262	-7.25571	-7.45666	-6.82527	-7.20383
PE(18:0_16:2)	PE	diacyl	-8.2607	-11.2486	-10.443	-7.25943	-8.56	-8.32592	-8.0672	-7.61793	-7.96281	-7.63662	-5.25523	-7.66204	-6.79932	-6.09038	-6.9465	-7.6219	-8.4099	-7.41245	-7.56683	-8.15103
PE(18:0_18:0)	PE	diacyl	-7.7899	-8.38463	-7.83879	-7.59053	-7.81533	-8.20004	-8.15769	-7.99638	-7.72536	-7.88955	-5.96202	-5.5433	-5.88401	-5.94611	-5.78626	-6.15636	-6.26173	-6.19268	-6.32629	-6.13548
PE(18:0_18:1)	PE	diacyl	2.87679	2.5611	2.77533	2.60994	2.6754	2.69269	2.66933	2.68341	2.81531	2.66873	3.63193	3.52252	3.57093	3.8207	3.51037	3.52904	3.38505	3.48003	3.56409	3.39938
PE(18:0_18:2)	PE	diacyl	-2.12117	-2.03045	-2.17017	-2.14758	-2.25873	-2.12474	-2.23432	-2.1643	-2.02319	-2.3162	-1.31976	-1.21753	-1.16664	-0.916794	-1.36139	-1.49364	-1.63504	-1.53815	-1.34037	-1.63973
PE(18:0_18:3)	PE	diacyl	-5.19991	-5.47453	-6.30742	-5.17033	-5.54729	-5.22902	-5.62766	-5.22835	-5.39367	-5.56842	-4.80421	-4.62474	-4.53126	-4.7714	-4.5748	-5.92555	-5.19005	-6.07305	-4.81979	-4.94281
PE(18:0_20:1)	PE	diacyl	-3.94922	-4.02932	-3.9343	-3.92287	-3.98573	-3.79513	-3.77826	-3.75514	-3.59667	-3.72116	-3.38546	-3.27197	-3.22067	-2.89759	-3.33759	-3.47688	-3.56295	-3.41892	-3.4781	-3.47447
PE(18:0_20:2)	PE	diacyl	-4.25013	-4.29302	-4.43674	-4.1851	-4.2744	-3.88272	-3.82585	-3.67147	-3.70333	-4.32573	-3.7151	-3.75627	-3.67391	-3.70541	-3.24186	-3.55556	-3.88718	-3.69638	-3.31332	-3.35282
PE(18:0_20:3)	PE	diacyl	-0.746206	-0.591525	-0.594595	-0.634371	-0.77968	-0.320449	-0.516118	-0.33296	-0.504155	-0.515304	-0.476144	-0.429363	-0.485502	-0.0292608	-0.50394	-0.42748	-0.585138	-0.496729	-0.411281	-0.533811
PE(18:0_20:4)	PE	diacyl	3.22726	3.03279	2.94713	3.00764	3.05266	2.87761	2.91902	3.13231	3.1105	3.01895	3.58713	3.68983	3.63143	3.87035	3.62147	3.3253	3.56618	3.47306	3.73974	3.62151
PE(18:0_20:5)	PE	diacyl	0.682665	0.418727	0.421034	0.438375	0.373637	0.484266	0.239782	0.451076	0.615382	0.35144	1.4078	1.42474	1.54798	1.50859	1.41712	1.33916	1.19018	1.2425	1.37068	1.39396
PE(18:0_22:3)	PE	diacyl	-5.30514	-5.3751	-5.41662	-5.30065	-5.34427	-4.91848	-5.07331	-4.80295	-4.70463	-4.90419	-4.61204	-4.50609	-4.31018	-4.38909	-4.36237	-4.53302	-4.58965	-4.8138	-4.66188	-4.48057
PE(18:0_22:4)	PE	diacyl	-2.34099	-2.56479	-2.70966	-2.61495	-2.67584	-2.66384	-2.66545	-2.60807	-2.3296	-2.68973	-1.70501	-1.41108	-1.39325	-1.43459	-1.54337	-1.93276	-1.95702	-1.88314	-1.65838	-1.78302
PE(18:0_22:5)	PE	diacyl	0.875899	0.748259	0.581015	0.578308	0.530044	0.785895	0.537944	0.722378	0.828891	0.63426	1.62048	1.65558	1.73585	1.52867	1.64318	1.51215	1.58051	1.48414	1.68443	1.57919
PE(18:0_22:6)	PE	diacyl	1.6536	1.4946	1.38722	1.4986	1.44782	1.4697	1.37811	1.42842	1.49228	1.38017	2.24574	2.33426	2.40133	2.19189	2.33759	2.14553	2.03205	2.14329	2.24949	2.1346
PE(18:0_24:3)	PE	diacyl	-8.50579	-8.81306	-8.63702	-8.47701	-8.56449	-7.95661	-8.14683	-8.05896	-8.26453	-8.3585	-7.59711	-7.69145	-7.74894	-7.25243	-7.68936	-7.63149	-7.53737	-7.76616	-7.69879	-7.75233
PE(18:0_24:4)	PE	diacyl	-8.47173	-8.46286	-7.94522	-8.92162	-8.12937	-8.07244	-8.02098	-7.54645	-7.95007	-8.37271	-7.36378	-7.36443	-7.15679	-7.29566	-7.46072	-7.34423	-7.26374	-7.28168	-7.46844	-7.31064
PE(18:0_24:5)	PE	diacyl	-5.72938	-6.21441	-5.846	-5.93942	-6.3731	-6.04475	-5.85207	-5.3776	-5.13156	-5.49769	-5.00503	-5.01333	-5.22678	-5.46536	-5.54472	-5.10945	-5.19385	-5.09044	-5.10082	-5.02478
PE(18:0_24:6)	PE	diacyl	-5.50346	-5.79409	-6.10829	-5.84078	-6.10768	-5.77302	-6.1793	-5.78363	-5.77165	-5.99362	-5.30251	-4.91677	-4.93025	-5.28486	-5.03169	-5.2871	-5.38098	-5.18061	-5.21505	-5.24112
PE(18:1_18:1)	PE	diacyl	2.30908	2.20967	2.14992	2.15358	2.04377	2.2162	2.05327	2.23051	2.22152	2.12977	2.42133	2.42582	2.36951	3.05471	2.45869	2.53947	2.36157	2.47356	2.51952	2.51384
PE(18:1_18:2)	PE	diacyl	-3.11819	-3.22192	-3.30028	-3.1926	-3.34864	-3.15058	-3.4258	-3.23534	-3.03864	-3.35076	-3.05108	-3.05632	-2.90522	-3.19603	-3.09423	-3.16252	-3.10224	-3.01798	-2.72743	-2.9877
PE(18:1_18:3)	PE	diacyl	-6.61463	-7.14131	-7.1374	-6.39969	-7.34877	-7.17152	-7.43408	-7.15595	-6.59603	-7.1696	-6.52451	-6.79183	-7.43222	-7.42627	-6.83009	-6.97339	-6.89193	-7.15105	-7.20455	-7.23894
PE(18:1_20:1)	PE	diacyl	-4.05477	-4.04353	-3.99162	-3.51912	-3.8929	-3.70129	-3.96942	-3.69484	-3.56506	-4.01481	-4.12699	-4.13062	-4.05859	-3.79551	-4.14305	-3.97997	-4.36796	-4.12024	-4.04985	-4.17731
PE(18:1_20:3)	PE	diacyl	-4.71502	-4.94134	-5.02398	-5.02817	-5.18625	-5.04683	-5.16839	-5.07831	-4.80329	-5.16608	-5.04644	-4.53004	-4.47904	-4.8311	-4.82024	-4.63955	-4.69304	-5.06089	-4.62969	-4.89687
PE(18:1_20:4)	PE	diacyl	1.38301	1.29079	1.25744	1.27936	1.12895	1.43068	1.15764	1.29755	1.40916	1.28908	1.22477	1.24745	1.40096	1.26372	1.2713	1.36147	1.27407	1.36118	1.48438	1.31355
PE(18:1_20:5)	PE	diacyl	-0.856978	-0.945544	-0.747186	-0.960883	-0.908862	-0.43993	-0.929279	-0.726695	-0.847024	-0.734554	-0.446637	-0.652244	-0.551439	-0.863115	-0.681245	-0.42373	-0.634647	-0.53238	-0.212996	-0.585779
PE(18:1_22:1)	PE	diacyl	-4.82084	-4.91651	-4.71466	-4.86869	-4.8117	-5.10756	-4.53512	-4.23947	-4.37011	-4.61292	-4.74135	-4.69797	-4.39931	-4.57618	-4.57721	-4.52586	-4.8627	-4.62401	-4.60063	-4.66296
PE(18:1_22:3)	PE	diacyl	-6.92692	-6.94776	-7.16728	-7.12566	-6.72134	-5.92858	-7.7945	-6.2755	-5.76557	-6.77848	-7.593	-7.21862	-6.94746	-7.30368	-6.8635	-6.80884	-7.34203	-7.6224	-6.99625	-7.29803
PE(18:1_22:4)	PE	diacyl	-4.18594	-4.40826	-4.65859	-4.43841	-4.47765	-4.51234	-4.56574	-4.57965	-4.17124	-4.76379	-3.69647	-3.43369	-3.39139	-3.68108	-3.58551	-4.09009	-4.0591	-3.91049	-3.73524	-3.87244
PE(18:1_22:5)	PE	diacyl	-4.54959	-4.92727	-4.72312	-4.64848	-4.8292	-4.30797	-4.44428	-4.57325	-4.0573	-4.45249	-4.89136	-4.49251	-4.43271	-4.66152	-4.67146	-4.2475	-3.87822	-4.3577	-3.95045	-4.3028
PE(18:1_22:6)	PE	diacyl	0.030999	-0.180846	-0.127665	-0.16054	-0.254896	-0.00215396	-0.310883	-0.0963668	-0.0169707	-0.239648	0.155943	0.0470291	0.238743	0.093034	0.058267	0.145874	0.104226	0.0532451	0.345031	0.0998261
PE(18:1_24:1)	PE	diacyl	-6.2052	-6.18972	-6.02709	-6.14325	-6.20381	-5.69357	-5.80117	-5.64465	-5.83192	-6.20747	-5.83846	-6.05603	-5.83849	-6.32823	-5.84805	-5.64611	-5.79776	-5.87204	-6.16286	-5.75605
PE(18:2_20:4)	PE	diacyl	-7.25618	-7.11683	-4.83611	-6.41784	-5.74938	-5.92465	-5.99264	-5.94125	-6.69239	-4.83095	-6.27273	-6.99314	-6.49638	-6.7852	-6.38717	-5.14882	-5.08784	-5.26608	-5.76733	-5.83778
PE(18:2_22:6)	PE	diacyl	-7.58178	-8.45026	-6.94268	-7.29418	-7.26422	-6.14418	-6.7018	-6.93184	-6.84345	-6.22429	-7.003	-7.81593	-8.00947	-7.04943	-7.14664	-6.18573	-6.09125	-6.66605	-6.37685	-6.46928
PE(20:0_20:4)	PE	diacyl	-4.99214	-5.17664	-5.1004	-5.11387	-5.15214	-5.13913	-5.26202	-5.12836	-5.03039	-5.27824	-4.67272	-4.73037	-4.64789	-4.85588	-4.67364	-4.84766	-4.90987	-4.8332	-4.67773	-4.77266
PE(20:0_22:4)	PE	diacyl	-9.22898	-9.56483	-9.23224	-8.93037	-9.18253	-8.88731	-8.72255	-8.67293	-9.09659	-8.89813	-8.33744	-8.24299	-8.42429	-8.34152	-8.25107	-8.43613	-8.43775	-8.21258	-8.29838	-8.23919
PE(20:4_14:0)	PE	diacyl	-5.47874	-5.66029	-5.50424	-5.60691	-5.50569	-5.59005	-5.65834	-5.69687	-5.62089	-5.73477	-4.9331	-5.09816	-5.01533	-5.16296	-5.06117	-4.85735	-5.00367	-5.01105	-4.85887	-4.91477
PE(20:4_18:0)	PE	diacyl	-1.34432	-1.32653	-1.37689	-1.41226	-1.56333	-1.14098	-1.36506	-1.19407	-1.24139	-1.09059	-1.12513	-1.18191	-1.07219	-0.900521	-1.23515	-1.24496	-1.30303	-1.23802	-1.06577	-1.19249
PE(20:4_22:5)	PE	diacyl	-8.68104	-7.27567	-6.98869	-7.4501	-7.06212	-6.80597	-6.59779	-7.34567	-7.81338	-6.58784	-7.13837	-7.2881	-8.18215	-6.34619	-7.09326	-6.44513	-6.74261	-6.67184	-6.82299	-6.4619
PE(20:4_22:6)	PE	diacyl	-7.79186	-7.76656		-8.14934	-9.60115	-9.19575	-10.2283	-8.88131	-8.24368		-7.57976	-6.86983	-6.54825	-7.12094	-7.43589	-9.04287	-9.45097	-8.32945	-7.30571	-8.89676
PE(20:5_14:0)	PE	diacyl	-8.37229	-8.4045	-7.90122	-7.82652	-8.1364	-8.19012	-8.2675	-8.13643	-8.81942	-8.11993	-7.11671	-6.90919	-7.5363	-7.00257	-7.45517	-7.34752	-7.17697	-6.96817	-7.13919	-6.88567
PE(20:5_16:0)	PE	diacyl	-5.23324	-5.45237	-5.04861	-5.07543	-5.34519	-6.74947	-4.461	-4.35466	-4.9599	-5.46781	-4.30269	-5.18739	-5.2768	-4.89101	-5.44168	-4.44554	-5.37202	-4.45974	-5.09096	-5.24693
PE(22:0_18:1)	PE	diacyl	-5.17064	-5.34404	-5.26971	-5.02845	-5.2115	-5.12361	-5.01304	-4.94891	-4.84758	-5.21058	-4.37745	-4.29541	-4.33195	-4.54897	-4.45375	-4.65034	-4.71975	-4.59635	-4.68926	-4.63343
PE(22:0_18:2)	PE	diacyl	-6.1322	-4.83973	-7.27112	-7.90141	-6.02335	-5.61216	-7.14343	-5.64544	-5.69931	-5.73328	-7.03041	-6.21272	-5.83079	-6.47094	-7.24467	-6.78163	-5.92366	-4.51989	-6.74375	-7.25194
PE(22:0_20:4)	PE	diacyl	-3.4346	-3.80024	-3.57129	-3.55039	-3.5536	-3.56904	-3.65295	-3.59925	-3.70021	-3.59115	-3.59405	-3.39716	-3.38192	-3.83151	-3.54139	-3.47519	-3.5228	-3.5667	-3.40839	-3.47505
PE(22:1_20:4)	PE	diacyl	-10.1629	-9.96708	-9.24606	-9.44275	-9.34124	-8.75523	-9.26887	-9.04867	-8.59088	-8.44157	-9.38098	-8.91889	-8.68441	-8.76983	-8.73496	-9.08298	-9.02854	-8.7291	-9.18299	-8.62217
PE(22:3CHO_24:1)	PE	aldehyde	-6.32411	-6.46455	-6.82701	-6.24359	-6.74121	-6.39496	-6.91871	-6.67903	-6.59637	-6.70128	-8.3563	-8.17007	-7.7045	-8.6116	-8.03355	-8.84846	-9.27429	-8.46409	-8.23983	-8.31871
PE(22:4_16:0)	PE	diacyl	-9.52678	-9.42231	-8.02062	-8.98487	-7.85885	-8.37314	-7.83825	-8.37428	-10.2057	-7.43644	-7.66424	-10.2475	-8.35103	-9.54149	-9.14228	-6.86526	-6.69754	-7.60746	-7.0788	-7.11123
PE(24:0_16:1)	PE	diacyl	-3.86596	-4.12031	-3.68635	-3.74904	-3.72667	-3.61089	-3.4886	-3.67913	-3.7844	-3.52042	-3.07194	-3.23901	-3.21675	-3.3187	-3.25571	-3.10954	-3.0579	-3.20754	-3.3033	-3.17887
PE(24:0_18:1)	PE	diacyl	-2.19168	-2.4963	-2.17244	-2.18942	-2.01967	-2.07876	-1.81677	-2.04886	-2.13818	-1.91911	-1.27551	-1.39159	-1.35307	-1.86988	-1.52285	-1.26395	-1.23217	-1.32858	-1.48266	-1.28786
PE(24:0_18:2)	PE	diacyl	-7.33971	-7.63785	-7.18433	-7.41899	-7.14478	-7.57642	-7.02748	-7.28903	-7.27644	-6.9066	-6.2754	-6.51532	-6.41648	-6.39687	-6.11949	-6.27724	-6.49845	-6.4039	-6.13044	-6.42159
PE(24:0_20:3)	PE	diacyl	-8.99667	-9.2861	-8.81274	-8.76921	-8.95809	-8.66056	-8.57129	-8.76349	-8.9746	-8.75365	-8.19836	-8.33076	-8.18528	-8.54306	-8.21786	-8.07774	-8.20012	-8.11258	-8.13437	-7.90664
PE(24:0_20:4)	PE	diacyl	-2.98391	-3.23806	-2.78763	-3.09816	-2.98982	-2.90094	-3.05382	-3.03814	-3.26959	-3.15708	-2.38506	-2.69227	-2.63416	-2.93684	-2.60964	-2.63163	-2.63032	-2.82945	-2.91531	-2.66991
PE(24:0_20:5)	PE	diacyl	-7.58553	-7.74278	-7.29242	-7.38128	-7.34544	-7.48688	-7.67303	-7.62235	-7.56681	-7.82259	-6.58047	-6.56662	-6.4474	-6.27513	-6.65641	-6.83241	-6.8928	-6.93469	-7.06891	-6.73265
PE(24:0_22:4)	PE	diacyl	-10.1312	-10.409	-9.88454	-10.0407	-9.91167	-9.89966	-9.6206	-9.9144	-10.2773	-9.58692	-8.74774	-8.96418	-9.15254	-8.9367	-9.16858	-9.11001	-9.08548	-8.78003	-8.92798	-8.69992
PE(24:0_22:5)	PE	diacyl	-9.34353	-9.3453	-9.25739	-8.79219	-8.89607	-8.41482	-8.30873	-8.6851	-8.89631	-8.868	-8.37306	-7.91015	-8.39449	-8.48603	-7.8126	-7.09458	-7.73604	-8.06151	-7.85446	-7.40816
PE(24:0_22:6)	PE	diacyl	-5.81982	-6.33265	-6.01481	-5.97313	-6.12815	-5.85254	-6.32575	-5.85441	-5.91704	-6.25669	-4.61089	-5.06685	-5.16697	-5.15239	-4.67813	-4.86244	-4.63163	-4.86598	-5.14314	-4.95286
PE(24:1_20:4)	PE	diacyl	-7.03047	-7.29198	-6.74168	-6.71683	-6.95894	-6.74136	-6.71351	-6.71381	-6.62212	-6.68118	-6.77477	-6.77304	-6.90338	-6.87766	-6.62423	-6.59609	-6.66794	-6.46442	-6.70971	-6.62797
PE(O-14:1_20:4)	PE	alkyl-acyl	-8.36266	-9.15966	-8.08955	-8.4505	-8.64833	-8.23388	-8.37043	-8.34483	-8.66739	-8.31384	-8.05697	-7.7165	-7.27922	-7.95476	-7.95595	-7.89436	-7.33455	-7.79211	-7.60719	-7.95056
PE(O-16:0_20:0)	PE	alkyl-acyl	-8.19749	-8.42154	-8.28616	-8.23337	-8.01967	-8.45998	-8.14038	-8.37859	-8.2928	-8.2786	-7.72229	-7.61753	-7.7237	-7.58338	-7.60715	-7.83788	-7.98802	-8.24622	-8.04641	-7.97779
PE(O-16:0_22:5)	PE	alkyl-acyl	-2.18695	-2.56368	-2.36011	-2.44244	-2.37562	-2.36704	-2.52025	-2.375	-2.06999	-2.56622	-2.1526	-1.93795	-2.01496	-2.12821	-1.8122	-2.22774	-2.24034	-2.18609	-2.31423	-2.16213
PE(O-16:0_22:6)	PE	alkyl-acyl	-5.32888	-5.532	-6.27453	-5.49387	-5.62851	-5.62479	-5.51124	-5.51191	-5.00899	-5.50166	-5.0933	-4.91249	-4.86963	-4.92531	-4.89466	-5.4634	-5.82776	-5.6978	-4.92391	-5.30453
PE(O-16:1_16:1)	PE	alkyl-acyl	-5.25041	-5.39328	-5.57232	-5.53062	-5.66781	-5.79559	-5.99728	-5.59155	-5.66456	-6.0622	-5.00152	-4.89156	-4.44486	-4.80874	-4.81136	-5.28215	-5.11997	-5.32791	-5.1025	-5.38902
PE(O-16:1_18:1)	PE	alkyl-acyl	-1.03952	-1.20065	-1.44178	-1.22916	-1.34255	-1.44228	-1.56934	-1.46096	-1.34665	-1.67093	-0.853854	-0.708703	-0.715088	-0.938044	-0.688824	-1.21423	-1.1813	-1.16024	-1.0788	-1.27747
PE(O-16:1_18:2)	PE	alkyl-acyl	-5.02335	-5.7607	-6.00329	-5.68847	-5.94344	-6.16121	-5.74571	-6.33542	-5.74838	-6.19843	-5.72378	-5.36482	-5.20966	-5.33441	-5.45099	-5.8356	-5.99756	-6.25244	-5.89128	-6.1574
PE(O-16:1_18:3)	PE	alkyl-acyl	-7.67129	-7.59962	-7.97538	-7.49508	-7.68668	-7.70065	-7.74296	-7.86449	-8.15944	-7.89942	-7.62847	-7.85919	-7.81019	-7.49919	-8.15145	-7.89918	-8.32343	-8.19732	-7.20659	-7.9699
PE(O-16:1_20:3)	PE	alkyl-acyl	-3.61671	-3.44977	-3.50046	-3.46761	-3.831	-3.39426	-3.81032	-3.50267	-3.77566	-4.0028	-4.18022	-4.2049	-4.15424	-3.84519	-4.08253	-4.23043	-4.17898	-4.29378	-4.11809	-4.41215
PE(O-16:1_20:4)	PE	alkyl-acyl	-0.233032	-0.549571	-0.793232	-0.574981	-0.68824	-1.02382	-1.18307	-0.809258	-0.809019	-1.01549	-0.564002	-0.488177	-0.385264	-0.18878	-0.57117	-0.982975	-1.00119	-0.981301	-0.76621	-1.02193
PE(O-16:1_20:5)	PE	alkyl-acyl	-1.809	-1.9552	-2.10343	-1.90128	-2.09144	-2.154	-2.4824	-2.1594	-2.27982	-2.61439	-1.99559	-1.7884	-1.77125	-1.96314	-1.84766	-2.26741	-2.33562	-2.30749	-2.00731	-2.18158
PE(O-16:1_22:4)	PE	alkyl-acyl	-1.74108	-1.81352	-1.96818	-1.87245	-1.9693	-1.96383	-2.23214	-2.13868	-2.01781	-2.37748	-1.73835	-1.6914	-1.66022	-1.65469	-1.78161	-1.97677	-2.08073	-1.97955	-1.80925	-2.0596
PE(O-16:1_22:5)	PE	alkyl-acyl	-0.725623	-0.716887	-1.20248	-0.91037	-1.1002	-1.28843	-1.69896	-1.34496	-1.23076	-1.60732	-0.7692	-0.487249	-0.521147	-0.499643	-0.631572	-0.975336	-1.15721	-1.17121	-0.749108	-1.21281
PE(O-16:1_22:6)	PE	alkyl-acyl	-0.249429	-0.340584	-0.526525	-0.457333	-0.617182	-0.626444	-1.0072	-0.761167	-0.697597	-0.916844	-0.0478963	0.0654036	0.0560112	-0.105685	-0.110176	-0.476061	-0.583867	-0.488696	-0.155866	-0.436325
PE(O-18:0_16:0)	PE	alkyl-acyl	-7.16203	-7.45801	-7.24317	-7.43209	-7.49735	-7.3495	-7.22159	-7.62821	-7.25048	-7.3552	-6.34405	-6.24095	-6.47928	-6.68086	-6.25809	-6.25167	-6.54255	-6.44429	-6.31538	-6.4257
PE(O-18:0_20:1)	PE	alkyl-acyl	-4.78084	-4.82888	-4.57632	-4.64669	-4.74788	-4.61403	-4.60295	-4.52971	-4.53023	-4.5782	-4.91408	-4.96231	-4.9545	-4.83197	-4.96021	-5.1088	-4.86264	-4.9855	-5.17354	-5.20281
PE(O-18:0_20:4)	PE	alkyl-acyl	-1.45901	-1.70988	-1.57846	-1.75919	-1.65534	-1.34626	-1.59164	-1.50185	-1.42455	-1.787	-2.06119	-2.08579	-2.07072	-2.71299	-2.1402	-2.39058	-2.26614	-2.26263	-2.20752	-2.17667
PE(O-18:0_22:1)	PE	alkyl-acyl	-6.07579	-6.13983	-6.19101	-5.97394	-5.74016	-5.73878	-5.90156	-5.83011	-5.90645	-5.70398	-6.3171	-6.23061	-6.5543	-6.04382	-6.38011	-6.49055	-6.494	-6.32608	-6.38888	-6.54344
PE(O-18:0_22:5)	PE	alkyl-acyl	-4.30895	-4.41923	-4.56748	-4.48024	-4.58266	-4.49004	-4.67115	-4.48661	-4.43279	-4.74559	-4.44236	-4.32364	-4.32035	-4.8273	-3.92092	-4.64184	-4.79921	-4.7275	-4.48463	-4.84828
PE(O-18:0_22:6)	PE	alkyl-acyl	-4.40604	-4.30786	-4.6575	-4.3033	-4.48805	-4.13345	-4.66417	-4.3355	-4.11991	-4.66257	-4.80281	-4.34462	-4.33675	-4.88388	-4.13653	-4.57011	-4.82858	-4.70751	-4.53417	-4.60651
PE(O-18:1_16:0)	PE	alkyl-acyl	-5.68095	-6.2459	-5.82288	-6.06624	-5.91178	-6.36565	-6.05762	-6.27177	-5.99998	-6.09618	-5.27616	-5.05566	-5.2488	-5.4234	-5.30881	-5.43996	-5.6468	-5.62332	-5.62324	-5.66859
PE(O-18:1_18:0)	PE	alkyl-acyl	-7.47678	-7.89009	-7.31779	-7.3808	-7.45993	-7.76444	-7.71608	-7.74359	-7.97975	-7.57558	-6.92023	-6.79856	-7.17916	-6.90736	-6.92675	-7.0994	-7.24209	-7.37031	-7.28318	-7.30104
PE(O-18:1_18:1)	PE	alkyl-acyl	-0.648937	-0.71653	-0.695052	-0.655983	-0.758183	-0.923556	-1.0288	-0.855404	-0.921857	-0.99893	-0.193994	-0.239642	-0.205188	-0.424073	-0.1893	-0.500552	-0.544166	-0.574649	-0.466381	-0.55529
PE(O-18:1_18:2)	PE	alkyl-acyl	-3.57289	-3.62507	-3.70778	-3.6149	-3.78121	-3.95866	-4.02046	-3.83447	-3.86912	-4.11069	-3.74586	-3.68058	-3.62852	-3.84606	-3.70277	-4.19604	-4.1529	-4.23297	-4.13701	-4.04521
PE(O-18:1_20:1)	PE	alkyl-acyl	-2.15098	-2.19397	-1.95799	-1.99331	-2.07027	-2.3409	-2.31867	-2.20546	-2.37847	-2.32437	-2.31025	-2.55355	-2.44466	-2.8728	-2.46163	-2.50951	-2.55729	-2.70323	-2.64377	-2.6239
PE(O-18:1_20:2)	PE	alkyl-acyl	-4.88775	-4.17481	-4.01865	-4.10093	-4.18781	-4.12983	-4.36806	-4.10605	-5.09735	-4.38559	-5.14246	-4.4341	-4.42316	-4.55402	-4.07148	-5.07871	-4.58151	-4.72669	-4.78624	-5.24398
PE(O-18:1_20:3)	PE	alkyl-acyl	-2.49058	-2.45072	-2.50994	-2.47	-2.4381	-2.55209	-2.80755	-2.39079	-2.63359	-2.7245	-2.87035	-2.8404	-2.80314	-2.70588	-2.83624	-2.92982	-3.05748	-3.07202	-2.93093	-3.01205
PE(O-18:1_20:4)	PE	alkyl-acyl	0.367113	0.272837	0.0797514	0.218674	0.0541902	-0.0455857	-0.369277	-0.0469837	-0.0620053	-0.352565	0.189975	0.453136	0.484311	0.646432	0.346964	-0.02014	-0.14796	-0.0662145	0.0343305	-0.0378029
PE(O-18:1_20:5)	PE	alkyl-acyl	-1.20572	-1.24331	-1.51836	-1.47723	-1.54418	-1.68247	-2.10913	-1.74031	-1.6131	-2.04762	-1.30881	-1.05544	-1.05962	-1.05581	-1.12119	-1.51545	-1.50665	-1.53396	-1.2793	-1.45215
PE(O-18:1_22:1)	PE	alkyl-acyl	-3.82022	-3.8361	-3.45264	-3.63966	-3.66961	-3.70278	-3.69045	-3.82264	-4.04942	-3.68849	-4.04039	-4.23255	-4.19487	-4.01092	-4.24079	-4.14683	-4.10243	-4.27846	-4.38992	-4.18184
PE(O-18:1_22:2)	PE	alkyl-acyl	-4.27177	-4.41019	-4.0498	-4.02766	-4.38183	-4.06929	-4.10636	-4.16399	-4.17954	-4.19001	-5.2076	-5.28448	-5.3508	-5.29977	-5.31508	-5.16757	-5.10292	-5.17285	-5.3678	-5.17041
PE(O-18:1_22:3)	PE	alkyl-acyl	-3.89877	-3.7646	-3.63877	-3.71089	-3.89399	-3.54752	-3.88314	-3.37611	-3.85515	-3.832	-4.34033	-4.30127	-4.37772	-5.02092	-4.28682	-4.22345	-4.30168	-4.4302	-4.2737	-4.34971
PE(O-18:1_22:4)	PE	alkyl-acyl	-1.60333	-1.70976	-1.77264	-1.73809	-1.775	-2.02279	-2.11271	-1.8903	-1.8455	-1.97266	-1.32087	-1.26596	-1.21348	-1.61789	-1.31869	-1.61935	-1.62835	-1.41728	-1.43977	-1.52771
PE(O-18:1_22:5)	PE	alkyl-acyl	-0.41177	-0.47302	-0.606886	-0.490243	-0.659324	-0.876691	-1.01829	-0.854205	-0.864335	-1.10395	-0.309361	-0.114879	-0.105755	-0.25906	-0.20112	-0.643879	-0.679483	-0.514994	-0.408463	-0.510058
PE(O-18:1_22:6)	PE	alkyl-acyl	0.0263334	-0.106394	-0.348949	-0.113324	-0.360287	-0.484694	-0.822438	-0.523154	-0.505962	-0.662857	0.238738	0.333453	0.451776	0.507691	0.350818	-0.0439336	-0.0397388	0.0545695	0.161529	-0.129568
PE(O-18:2_16:1)	PE	alkyl-acyl	-6.96513	-7.15632	-7.53344	-7.43981	-7.45948	-7.70999	-7.87994	-7.24022	-7.42835	-7.39718	-6.53445	-6.50596	-6.5804	-6.72438	-6.8151	-7.02531	-7.13274	-7.132	-6.92441	-7.01089
PE(O-18:2_18:1)	PE	alkyl-acyl	-0.675207	-0.713735	-0.76244	-0.791792	-0.859174	-0.816841	-0.986441	-0.843457	-0.865952	-0.905704	-0.498061	-0.469461	-0.478553	-0.334873	-0.490796	-0.471634	-0.754655	-0.843881	-0.61018	-0.756825
PE(O-18:2_20:1)	PE	alkyl-acyl	-4.84418	-4.98713	-5.12982	-5.00782	-5.24505	-4.87139	-5.16737	-4.7335	-4.66544	-4.97305	-5.79797	-6.05295	-5.89923	-6.32529	-5.79775	-5.88251	-6.1773	-6.11525	-5.97909	-5.86627
PE(O-18:2_20:3)	PE	alkyl-acyl	-4.84164	-5.11836	-5.03825	-5.17228	-5.22024	-5.15563	-5.40472	-4.83888	-4.74627	-5.6453	-5.9181	-5.22763	-5.07902	-5.55407	-5.74665	-5.9176	-5.99191	-5.58288	-5.54778	-6.26154
PE(O-18:2_20:5)	PE	alkyl-acyl	-3.81725	-3.75406	-4.02071	-3.90365	-3.98533	-4.0316	-4.34283	-4.17098	-4.1539	-4.48758	-3.72805	-3.61162	-3.4049	-3.54985	-3.61729	-3.89765	-4.00691	-3.88696	-3.66581	-3.9487
PE(O-18:2_22:1)	PE	alkyl-acyl	-6.25835	-4.31369	-5.68401	-6.08528	-5.77407	-5.87314	-5.98635	-5.74223	-6.12896	-4.19081	-6.76477	-7.18424	-6.85931	-7.09797	-6.89343	-6.70011	-6.95722	-6.72082	-6.89706	-6.91644
PE(O-18:2_22:3)	PE	alkyl-acyl	-1.86811	-2.23996	-1.95371	-2.02445	-2.02748	-1.94255	-1.96677	-2.09973	-1.97687	-2.04671	-1.87717	-1.92653	-1.70466	-1.79543	-1.77306	-1.96282	-1.98382	-2.12841	-1.76524	-2.20001
PE(O-18:2_22:5)	PE	alkyl-acyl	-3.29252	-3.36456	-3.68422	-3.35684	-3.63578	-3.57609	-4.09711	-3.74062	-3.60764	-3.93059	-4.02583	-3.80779	-3.66792	-3.98241	-3.88651	-4.21716	-4.4406	-4.07026	-3.7997	-4.18094
PE(O-18:2_22:6)	PE	alkyl-acyl	-2.58411	-2.74696	-2.88016	-2.84575	-3.02273	-2.9861	-3.23659	-2.94924	-2.96327	-3.23597	-2.81574	-2.62273	-2.58038	-2.61237	-2.70292	-3.03511	-3.13139	-3.01079	-2.73545	-3.08307
PE(O-18:4_18:1)	PE	alkyl-acyl	-3.53314	-3.49463	-4.25668	-3.92938	-4.21925	-4.12627	-4.66458	-3.77178	-3.45314	-4.65763	-3.49738	-2.75113	-2.85759	-3.06301	-3.077	-4.34821	-4.41543	-3.76813	-3.62502	-3.811
PE(O-20:1_20:4)	PE	alkyl-acyl	-4.56009	-4.62539	-4.66941	-4.57158	-4.65152	-4.91195	-5.06869	-4.83558	-4.76618	-4.91841	-4.0437	-4.05236	-3.85237	-4.53898	-3.96568	-4.28207	-4.38706	-4.43604	-4.18764	-4.31337
PE(O-20:1_22:4)	PE	alkyl-acyl	-7.10592	-7.34765	-7.16349	-7.06576	-7.19776	-7.19135	-7.3121	-7.20662	-7.53513	-7.57607	-7.1814	-7.3621	-7.14311	-7.59106	-7.58469	-7.48987	-7.21765	-7.16095	-7.32712	-7.54091
PE(O-20:1_22:5)	PE	alkyl-acyl	-4.19551	-4.33553	-4.66484	-4.28448	-4.36168	-4.69002	-4.74755	-4.63624	-4.62604	-4.73084	-3.985	-3.91398	-3.84559	-4.31264	-3.92736	-4.37178	-4.24425	-4.30807	-4.03645	-4.41406
PE(O-20:1_22:6)	PE	alkyl-acyl	-5.92883	-6.05536	-6.31871	-6.01783	-6.24096	-6.47579	-7.2694	-6.88625	-6.53127	-7.00055	-5.44603	-5.183	-5.08777	-5.51471	-5.15828	-5.61688	-5.60298	-5.4721	-5.26405	-5.71271
PE(O-22:1_20:4)	PE	alkyl-acyl	-7.82602	-7.75072	-7.65736	-7.60674	-7.6493	-7.87406	-7.72127	-7.84752	-7.99345	-7.8092	-6.96772	-7.21082	-7.22805	-7.36184	-7.17299	-7.28682	-7.61233	-7.25716	-7.19834	-7.46531
PE(O-22:3_18:2)	PE	alkyl-acyl	-3.55809	-3.58397	-3.83316	-3.77121	-3.87413	-3.94987	-4.29884	-3.83855	-3.73924	-4.46305	-3.72531	-3.33099	-3.32098	-3.47183	-3.39123	-3.98987	-4.14371	-3.91375	-3.88732	-3.8928
PE(O-22:4_18:0)	PE	alkyl-acyl	-0.884775	-1.06784	-1.08688	-0.917417	-1.06037	-0.787207	-0.970561	-0.819244	-0.881999	-0.911094	-2.2865	-2.35044	-2.43239	-2.25689	-2.32128	-2.48609	-2.51549	-2.51001	-2.37472	-2.42016
PE(O-24:5_18:1)	PE	alkyl-acyl	-6.40446	-6.46775	-6.40621	-6.54519	-6.60521	-6.67874	-7.0275	-6.85231	-6.92239	-6.90228	-6.50218	-6.23852	-6.08788	-6.11481	-6.33699	-6.48045	-6.62477	-6.30496	-6.38824	-6.18332
PE(O-24:6_18:1)	PE	alkyl-acyl	-3.29234	-3.32464	-3.55946	-3.35889	-3.46696	-3.734	-4.06139	-3.70728	-3.73909	-3.85444	-3.26472	-3.15068	-3.2118	-3.09196	-3.17341	-3.51612	-3.55824	-3.50378	-3.38986	-3.51426
PE(P-14:0_20:4)	PE	alkenyl-acyl	-5.6851	-5.86794	-5.6397	-5.99216	-5.8315	-5.88507	-6.18795	-5.71884	-5.97443	-5.83276	-5.09572	-5.51573	-5.26305	-6.0465	-5.08398	-4.96887	-5.06644	-5.0845	-4.98142	-5.15334
PE(P-16:0_18:1)	PE	alkenyl-acyl	0.967515	0.826954	0.847737	0.832294	0.777219	0.735316	0.498883	0.732269	0.629489	0.614464	1.29077	1.26861	1.22452	0.974911	1.24446	1.14086	0.970365	1.02593	1.09213	0.970458
PE(P-16:0_18:2)	PE	alkenyl-acyl	-3.39466	-3.34964	-3.41616	-3.32568	-3.67316	-4.10269	-4.16498	-3.9868	-3.68952	-3.71187	-3.33896	-3.21615	-3.22063	-2.95905	-3.09157	-3.62467	-3.94368	-3.75046	-3.43841	-3.71314
PE(P-16:0_18:3)	PE	alkenyl-acyl	-4.85802	-4.88289	-4.88813	-5.2148	-5.33965	-5.77859	-5.89854	-5.89153	-5.2102	-6.14899	-5.83267	-5.89854	-5.18859	-6.01399	-6.08221	-5.32468	-6.02101	-5.94985	-5.71039	-6.09042
PE(P-16:0_20:1)	PE	alkenyl-acyl	-6.7777	-6.73389	1.65555	-6.87175	-6.94669	-6.54905	-7.41741	-6.64442	-8.59087	-6.73014	-6.12548	-6.20799	-6.30351	-6.07481	-6.11664	-6.5133	1.8012	1.76956	-6.19687	-5.84726
PE(P-16:0_20:3)	PE	alkenyl-acyl	-1.4129	-1.42181	-1.21974	-1.25455	-1.58766	-1.39802	-1.57728	-1.43368	-1.55188	-1.63344	-2.00803	-2.16969	-2.07485	-2.09468	-2.11024	-1.94185	-1.97168	-2.13781	-2.07616	-2.0993
PE(P-16:0_20:4)	PE	alkenyl-acyl	2.137	1.90748	1.80487	1.96242	1.81925	1.64468	1.45815	1.68368	1.63325	1.48578	1.8487	1.78738	1.86722	1.66659	1.83141	1.65733	1.49977	1.5535	1.65287	1.46621
PE(P-16:0_22:4)	PE	alkenyl-acyl	0.402628	0.247677	0.150372	0.292612	0.0808726	0.0126261	-0.0729888	0.0987842	0.0382416	-0.00508171	0.346328	0.362949	0.435826	0.41486	0.312965	0.155707	0.167396	0.21795	0.396859	0.233874
PE(P-16:0_22:5)	PE	alkenyl-acyl	1.73753	1.578	1.50874	1.54494	1.56156	1.33216	1.03534	1.40008	1.21896	1.23333	1.84476	1.83958	1.91329	2.20253	1.79886	1.66943	1.59932	1.5804	1.80442	1.5727
PE(P-18:0_16:0)	PE	alkenyl-acyl	-3.79005	-4.06143	-3.71674	-3.86769	-3.77355	-3.98026	-4.11593	-4.28905	-3.99496	-4.03004	-3.24273	-3.24765	-3.4733	-3.25265	-3.2527	-3.41095	-3.67302	-3.59714	-3.5319	-3.58086
PE(P-18:0_18:1)	PE	alkenyl-acyl	1.6193	1.41194	1.50992	1.48806	1.45567	1.2367	1.19473	1.28885	1.20343	1.18239	1.88373	1.80765	1.86168	2.06973	1.83436	1.61081	1.57502	1.57884	1.61369	1.58243
PE(P-18:0_18:2)	PE	alkenyl-acyl	-6.34567	-5.24697	-5.18318	-5.95081	-6.48197	-5.53888	-6.07182	-6.28653	-6.2765	-6.15012	-5.38559	-5.22383	-4.29286	-0.190136	-1.63067	-5.69513	-5.65096	-5.87628	-4.5892	-6.34664
PE(P-18:0_20:1)	PE	alkenyl-acyl	0.0410025	-0.108345	0.14444	0.0340788	0.0231537	-0.192675	-0.189754	-0.071161	-0.371783	-0.155889	-0.362334	-0.483542	-0.516779	0.00325138	-0.467931	-0.439466	-0.464732	-0.540288	-0.61288	-0.519059
PE(P-18:0_20:2)	PE	alkenyl-acyl	-1.98811	-2.201	-1.96518	-1.98877	-2.19866	-2.15831	-2.26545	-2.19578	-2.32466	-2.4798	-4.25659	-2.64853	-2.61577	-3.40015	-2.52424	-2.64407	-2.51109	-2.73029	-2.62021	-2.60737
PE(P-18:0_20:3)	PE	alkenyl-acyl	-0.132428	-0.415367	-0.12361	-0.311947	-0.335448	-0.269169	-0.381619	-0.278584	-0.347629	-0.412706	-0.595189	-0.683497	-0.640451	-0.410664	-0.587644	-0.641505	-0.65098	-0.831596	-0.595068	-0.714737
PE(P-18:0_20:4)	PE	alkenyl-acyl	2.75736	2.6098	2.6294	2.63626	2.4846	2.28855	2.18761	2.284	2.22985	2.27658	2.69806	2.67258	2.65104	2.50421	2.76607	2.50538	2.37882	2.48064	2.61529	2.4039
PE(P-18:0_22:2)	PE	alkenyl-acyl	-2.32852	-2.35432	-1.97194	-2.19346	-2.36269	-2.09053	-2.24692	-2.07741	-2.67147	-2.21023	-3.28708	-3.32037	-3.32988	-3.11287	-3.28026	-3.32915	-3.1455	-3.32236	-3.30762	-3.29421
PE(P-18:0_22:3)	PE	alkenyl-acyl	-1.69556	-1.71772	-1.55869	-1.59012	-1.73785	-1.39548	-1.62526	-1.44997	-1.85999	-1.53734	-2.29233	-2.32793	-2.277	-2.2651	-2.2597	-2.19531	-2.15532	-2.3207	-2.18831	-2.26295
PE(P-18:0_22:4)	PE	alkenyl-acyl	0.603947	0.375826	0.381086	0.493969	0.414158	0.117363	0.164267	0.230011	0.243668	0.228743	0.770283	0.818226	0.79145	0.881744	0.737933	0.66293	0.59263	0.735326	0.793607	0.69551
PE(P-18:0_22:5)	PE	alkenyl-acyl	1.85038	1.71162	1.69755	1.72871	1.73259	1.465	1.28702	1.41226	1.37263	1.31865	2.01385	1.99523	2.03892	1.81461	1.95371	1.85652	1.70396	1.76168	1.85641	1.77938
PE(P-18:0_22:6)	PE	alkenyl-acyl	2.31413	2.14391	2.12149	2.09557	2.0475	1.78396	1.59295	1.86951	1.74909	1.65834	2.50832	2.51124	2.63843	3.04232	2.51859	2.4206	2.29436	2.3269	2.37881	2.36636
PE(P-18:1_16:1)	PE	alkenyl-acyl	-4.85663	-5.18663	-5.55181	-4.84889	-6.13336	-5.19284	-5.91539	-5.26868	-5.83315	-5.76352	-4.94544	-4.4603	-4.72842	-4.5674	-4.57164	-4.86262	-4.79969	-4.9841	-5.03837	-4.76084
PE(P-18:1_18:1)	PE	alkenyl-acyl	-0.662071	-0.760706	-0.761992	-0.724765	-0.858119	-0.82178	-0.936722	-0.847705	-0.881289	-0.91485	-0.505133	-0.474118	-0.410423	-0.591411	-0.522791	-0.614396	-0.705824	-0.700928	-0.611966	-0.764702
PE(P-18:1_18:2)	PE	alkenyl-acyl	-3.86811	-3.32955	-4.02036	-4.33418	-4.17931	-3.00181	-3.10901	-3.38325	-3.40859	-3.09968	-3.89026	-3.37476	-3.53177	-3.56473	-3.79051	-3.69284	-3.64121	-3.31503	-3.3712	-4.28043
PE(P-18:1_20:1)	PE	alkenyl-acyl	-2.74476	-2.94003	-2.9208	-3.01537	-3.14559	-2.45694	-2.41234	-2.9378	-2.96204	-2.42446	-4.03084	-3.83452	-3.54982	-4.33445	-4.32715	-3.7383	-4.02543	-3.94052	-3.968	-3.67024
PE(P-18:1_20:3)	PE	alkenyl-acyl	-2.22673	-2.51637	-2.38294	-2.45964	-2.42527	-2.26018	-2.53446	-2.38472	-2.0095	-2.37562	-1.93658	-1.97382	-1.96199	-1.98786	-1.86402	-2.28822	-2.23679	-2.17017	-1.99947	-2.14867
PE(P-18:1_22:3)	PE	alkenyl-acyl	-1.8792	-1.9454	-1.94963	-2.03494	-1.79171	-1.93757	-1.96322	-1.95601	-1.6458	-1.92107	-1.88305	-1.79889	-1.67718	-1.47768	-1.95675	-1.93435	-2.2074	-2.09686	-1.71349	-1.93138
PE(P-18:3_18:1)	PE	alkenyl-acyl	-3.53208	-3.49782	-4.24791	-3.93697	-4.2201	-4.12627	-4.66417	-3.8237	-3.42813	-4.65486	-3.49251	-2.66947	-2.87238	-3.02417	-2.97071	-4.2277	-4.40592	-3.84648	-3.63491	-3.81814
PE(P-20:0_20:4)	PE	alkenyl-acyl	-2.36418	-2.39127	-2.57346	-2.50026	-2.5173	-2.7413	-2.87834	-2.68318	-2.69613	-2.70759	-2.09362	-1.87102	-1.92598	-2.46482	-2.00466	-2.10247	-2.31343	-2.16274	-2.01554	-2.11373
PE(P-20:3_18:1)	PE	alkenyl-acyl	-2.5593	-2.53688	-3.11597	-2.78614	-2.95549	-3.04158	-3.64229	-2.84728	-2.53046	-3.57307	-2.01925	-1.53017	-1.47375	-1.74879	-1.55752	-2.61711	-2.7214	-2.37733	-2.15354	-2.38153
PE(P-20:3_20:1)	PE	alkenyl-acyl	-3.61241	-3.58284	-3.84036	-3.71783	-3.87717	-3.96878	-4.29479	-3.83554	-3.51931	-4.40946	-3.69667	-3.34496	-3.32673	-3.42783	-3.43072	-4.07913	-4.13794	-3.95122	-3.88651	-3.99122
PE(P-20:3_22:1)	PE	alkenyl-acyl	-4.67414	-4.58171	-4.19319	-4.49407	-4.44518	-4.54273	-4.60217	-4.48843	-4.65335	-4.60223	-4.68849	-4.7124	-4.71024	-4.26127	-4.71387	-4.77468	-4.88365	-4.82736	-4.83663	-4.75752
PE(P-22:1_20:4)	PE	alkenyl-acyl	-4.39102	-4.41528	-4.37101	-4.55989	-4.60765	-4.39308	-4.57466	-4.41845	-4.46165	-5.12805	-4.32918	-4.12228	-3.96875	-4.24209	-4.02444	-4.23588	-4.32992	-4.31385	-4.2088	-4.36826
Mean log2			-3.77389	-3.89105	-3.78294	-3.80268	-3.8951	-3.84145	-3.99571	-3.81631	-3.83115	-3.89646	-3.56015	-3.51762	-3.47903	-3.50402	-3.51384	-3.67039	-3.67516	-3.63717	-3.56621	-3.70014
Total PE
LipidMolec
PE(14:0_16:0)			0.051132	0.0361947	0.0439365	0.0312611	0.0802824	0.0284618	0.0346384	0.037734	0.0424568	0.0266299	0.0628499	0.0551526	0.0372628	0.0796343	0.0458012	0.0211674	0.0494648	0.0451865	0.0346311	0.0317875
PE(14:0_16:1)			0.0141789	0.0166719	0.0178339	0.0210393	0.0212776	0.0111242	0.0142362	0.0125679	0.0149314	0.0186984	0.0220687	0.0173075	0.0172609	0.0176629	0.0188433	0.0188857	0.020926	0.0162019	0.0185882	0.0163179
PE(14:0_18:1)			0.241708	0.225087	0.22589	0.258445	0.215492	0.222202	0.216889	0.245711	0.182996	0.222611	0.32434	0.366329	0.400033	0.384534	0.368683	0.313771	0.331764	0.325428	0.37692	0.340743
PE(16:0_16:0)			0.141295	0.102612	0.117591	0.198756	0.251276	0.103851	0.0836601	0.162934	0.123456	0.174293	0.139284	0.16923	0.129527	0.125145	0.138916	0.127142	0.148102	0.147927	0.161387	0.132376
PE(16:0_16:1)			0.0814174	0.0563545	0.0601515	0.0561339	0.0558348	0.0680822	0.0525275	0.0575911	0.0726971	0.0577708	0.0936264	0.0852134	0.0748643	0.0779978	0.0903792	0.0496939	0.0656357	0.0685033	0.0757855	0.0720907
PE(16:0_18:0)			0.0318785	0.0425967	0.0376556	0.101597	0.0950832	0.0684137	0.101702	0.0973194	0.120507	0.0751614	0.13692	0.142231	0.0758493	0.374654	0.125419	0.0744166	0.104009	0.0850105	0.0709906	0.0381702
PE(16:0_18:1)			2.44518	2.11023	2.103	2.12214	2.09481	2.29821	2.15251	2.37738	2.33359	2.24187	3.02089	3.5761	3.58491	3.38406	3.25072	3.01785	3.24273	3.09583	3.48498	2.93568
PE(16:0_18:3)			0.00199976	0.00191086	0.00293835	0.00593261	0.00142696	0.00224178	0.00209455	0.00352621	0.00466412	0.0028358	0.00595819	0.00636355	0.00362562	0.00564731	0.00341437	0.00597851	0.0048299	0.0061881	0.0090583	0.00547011
PE(16:0_20:3)			0.0272065	0.0224906	0.0247647	0.0277701	0.0211917	0.0251779	0.0206472	0.0211261	0.029981	0.0210736	0.0357922	0.0405335	0.043247	0.0390681	0.0443349	0.0308023	0.027393	0.0315559	0.0354077	0.0325138
PE(16:0_20:4)			0.927792	0.789169	0.842713	0.810027	0.807223	0.850097	0.798252	0.786492	0.798789	0.775048	1.27993	1.17329	1.27305	1.74889	1.32778	1.06201	1.07302	1.07231	1.37722	1.17437
PE(16:0_20:5)			0.576632	0.548181	0.576418	0.547901	0.570702	0.620434	0.582623	0.584204	0.573069	0.590027	0.950832	0.846857	0.962564	0.835848	0.900065	1.14341	1.01451	0.994035	1.21309	1.16758
PE(16:0_22:4)			0.320064	0.30428	0.187114	0.219655	0.198564	0.197599	0.160927	0.249168	0.383606	0.1775	0.36706	0.565161	0.637163	0.529453	0.537971	0.249798	0.250175	0.33071	0.38936	0.293731
PE(16:0_22:5)			0.1432	0.149624	0.0622889	0.116525	0.0775452	0.0954452	0.0623422	0.114595	0.171365	0.0547639	0.0972509	0.205064	0.187868	0.143034	0.142729	0.0727429	0.0581431	0.0748785	0.107007	0.0862612
PE(16:0_22:6)			0.399441	0.328005	0.296511	0.322665	0.308544	0.307475	0.253194	0.30586	0.33382	0.282294	0.62184	0.662086	0.741311	0.939352	0.695322	0.572522	0.597522	0.593694	0.764829	0.65461
PE(16:1_16:1)			0.0113068	0.0102074	0.0133688	0.0110566	0.0099508	0.0120773	0.0125425	0.013367	0.0108748	0.0116681	0.0139575	0.0151419	0.0124639	0.00985	0.0132022	0.0151167	0.0142587	0.0123019	0.0129604	0.0125856
PE(16:1_18:1)			0.118658	0.124614	0.0963262	0.113433	0.10153	0.115881	0.100621	0.125222	0.133253	0.10351	0.135201	0.139609	0.164173	0.132316	0.131358	0.136082	0.128726	0.12817	0.155391	0.136385
PE(16:1_18:2)			0.0142175	0.00995863	0.0185918	0.0173203	0.0148151	0.0212326	0.0200466	0.0188544	0.0188974	0.0209367	0.0235992	0.0123039	0.0163226	0.0324707	0.0184401	0.0269495	0.0280233	0.0249595	0.0245418	0.024497
PE(16:1_20:4)			0.101024	0.0946682	0.102037	0.101462	0.0902676	0.137087	0.0941524	0.109387	0.117598	0.123432	0.100908	0.086436	0.0955262	0.0551927	0.0963551	0.120012	0.130062	0.110246	0.113875	0.125946
PE(16:1_20:5)			0.00567733	0.00463173	0.00521753	0.00520273	0.0048324	0.00670081	0.00590351	0.0057667	0.00573444	0.0066565	0.00610756	0.00501899	0.00556224	0.00732364	0.00579232	0.00672554	0.00707433	0.00689071	0.00734634	0.00699103
PE(16:1_22:6)			0.0114853	0.0108755	0.00876536	0.0093063	0.00972439	0.0111738	0.00977072	0.0112552	0.0123812	0.0114631	0.0136395	0.0139497	0.0159805	0.0164647	0.0126065	0.0149925	0.0149304	0.0143261	0.019681	0.0172604
PE(18:0_16:1)			0.0038044	0.00496388	0.0040747	0.00452233	0.0044446	0.00401971	0.00338446	0.00422761	0.00383766	0.00331014	0.00926983	0.0099957	0.00890511	0.0109152	0.00711254	0.00779835	0.00654354	0.00569273	0.00881836	0.00678312
PE(18:0_16:2)			0.00326048	0.000410978	0.000718358	0.00652672	0.00264962	0.00311637	0.00372846	0.00509068	0.00400825	0.00502514	0.0261829	0.00493738	0.00897844	0.0146762	0.00810763	0.00507668	0.00294014	0.00586991	0.00527421	0.003518
PE(18:0_18:0)			0.00451864	0.00299208	0.00436805	0.00518829	0.00443969	0.00340049	0.00350178	0.00391607	0.00472535	0.00421706	0.0160418	0.0214438	0.0169331	0.0162197	0.0181201	0.01402	0.0130326	0.0136716	0.0124622	0.0142245
PE(18:0_18:1)			7.34516	5.90157	6.84635	6.10479	6.38818	6.46519	6.36135	6.42374	7.0387	6.35871	12.3971	11.4917	11.8838	14.1301	11.3954	11.5437	10.4473	11.1582	11.8276	10.5516
PE(18:0_18:2)			0.22986	0.244779	0.222184	0.225691	0.208955	0.229292	0.212521	0.223091	0.246014	0.200795	0.4006	0.430017	0.445458	0.529685	0.389206	0.355115	0.321962	0.344326	0.39492	0.320918
PE(18:0_18:3)			0.0272065	0.0224906	0.0126263	0.0277701	0.0213845	0.0266629	0.0202258	0.0266753	0.0237872	0.0210736	0.0357922	0.0405335	0.043247	0.0366154	0.0419613	0.0164525	0.027393	0.0148536	0.0354077	0.0325138
PE(18:0_20:1)			0.0647391	0.0612426	0.0654119	0.0659322	0.0631212	0.0720363	0.0728835	0.0740611	0.0826596	0.0758264	0.0956917	0.103523	0.107271	0.134196	0.0989205	0.0898163	0.0846148	0.0934983	0.0897405	0.0899662
PE(18:0_20:2)			0.0525513	0.051012	0.0461753	0.0549741	0.0516746	0.0677929	0.0705187	0.0784834	0.0767693	0.0498684	0.0761452	0.0740033	0.0783505	0.0766586	0.105707	0.0850494	0.0675839	0.0771397	0.100599	0.0978816
PE(18:0_20:3)			0.596169	0.663641	0.66223	0.644221	0.582496	0.800821	0.699251	0.793906	0.705073	0.699646	0.718897	0.74259	0.714248	0.979922	0.705178	0.74356	0.666586	0.708712	0.751956	0.690728
PE(18:0_20:4)			9.36487	8.18392	7.71211	8.04248	8.29741	7.34931	7.56333	8.76835	8.63681	8.10578	12.018	12.9048	12.3928	14.6249	12.3075	10.0234	11.8448	11.1044	13.359	12.3079
PE(18:0_20:5)			1.6051	1.33675	1.33889	1.35508	1.29562	1.39887	1.18081	1.36706	1.53196	1.27583	2.65332	2.68466	2.92407	2.84532	2.67052	2.53004	2.28182	2.36609	2.58593	2.62799
PE(18:0_22:3)			0.0252926	0.0240953	0.0234117	0.0253715	0.0246159	0.0330667	0.0297017	0.0358236	0.0383499	0.0333959	0.0408919	0.044008	0.0504088	0.0477256	0.0486177	0.043194	0.0415316	0.0355551	0.0395033	0.0447933
PE(18:0_22:4)			0.197375	0.169013	0.152866	0.163238	0.156492	0.157799	0.157623	0.164019	0.198939	0.154993	0.30672	0.376031	0.380707	0.369952	0.343084	0.261928	0.257559	0.271093	0.316795	0.290574
PE(18:0_22:5)			1.83515	1.67976	1.4959	1.4931	1.44397	1.72416	1.4519	1.6499	1.77632	1.55214	3.07478	3.15051	3.33076	2.88519	3.12353	2.85236	2.99075	2.7975	3.21413	2.98802
PE(18:0_22:6)			3.14617	2.81785	2.61575	2.82569	2.72795	2.76964	2.59928	2.69151	2.81334	2.60299	4.74279	5.04292	5.28292	4.56904	5.05458	4.42453	4.08986	4.4177	4.75514	4.39117
PE(18:0_24:3)			0.00275108	0.00222333	0.00251187	0.0028065	0.00264138	0.00402553	0.00352825	0.00374982	0.00325184	0.00304677	0.00516466	0.00483773	0.00464877	0.00655843	0.00484476	0.00504303	0.005383	0.00459359	0.00481319	0.00463784
PE(18:0_24:4)			0.0028168	0.00283417	0.00405742	0.00206217	0.0035712	0.00371495	0.00384985	0.00534926	0.00404381	0.00301691	0.00607129	0.00606855	0.00700795	0.00636485	0.00567675	0.00615411	0.00650722	0.00642683	0.00564645	0.0062991
PE(18:0_24:5)			0.0188489	0.0134671	0.0173851	0.0162951	0.0120644	0.0151478	0.0173122	0.0240536	0.0285265	0.0221326	0.0311412	0.0309626	0.0267045	0.0226341	0.0214227	0.0289669	0.0273209	0.0293512	0.0291407	0.0307177
PE(18:0_24:6)			0.0220442	0.018022	0.0144951	0.0174481	0.0145012	0.0182873	0.0137989	0.0181532	0.0183046	0.0156942	0.0253387	0.033106	0.032798	0.0256508	0.0305711	0.0256109	0.0239973	0.0275729	0.0269223	0.0264402
PE(18:1_18:1)			4.95567	4.6257	4.43803	4.44931	4.12321	4.64669	4.15045	4.69301	4.66386	4.37647	5.35664	5.37333	5.16764	8.3092	5.49717	5.81374	5.1393	5.55414	5.73391	5.71138
PE(18:1_18:2)			0.115168	0.107178	0.101512	0.109378	0.0981656	0.112611	0.0930533	0.106186	0.121697	0.0980212	0.120651	0.120214	0.133488	0.109119	0.117097	0.111683	0.116448	0.123452	0.150994	0.12607
PE(18:1_18:3)			0.0102047	0.00708354	0.0071028	0.011844	0.00613478	0.00693679	0.00578254	0.00701205	0.0103371	0.00694599	0.0108624	0.00902514	0.00578999	0.00581395	0.00878894	0.00795792	0.00842022	0.00703592	0.00677978	0.00662004
PE(18:1_20:1)			0.0601718	0.0606425	0.062864	0.0872248	0.0673165	0.0768775	0.0638389	0.0772224	0.0844911	0.0618617	0.0572339	0.0570897	0.0600126	0.0720175	0.0566001	0.0633737	0.0484299	0.0575023	0.0603773	0.0552719
PE(18:1_20:3)			0.0380747	0.0325469	0.0307348	0.0306456	0.0274653	0.0302519	0.0278073	0.0295989	0.0358152	0.027852	0.0302602	0.0432836	0.0448409	0.0351313	0.0353966	0.0401196	0.0386593	0.0299585	0.0403948	0.0335656
PE(18:1_20:4)			2.60813	2.44661	2.3907	2.42731	2.18699	2.69574	2.23092	2.45811	2.65583	2.44372	2.33718	2.37422	2.64077	2.40114	2.41379	2.56946	2.41842	2.56896	2.79797	2.48552
PE(18:1_20:5)			0.552108	0.519234	0.595765	0.513742	0.532605	0.73717	0.525121	0.604287	0.55593	0.601004	0.733751	0.63629	0.682339	0.549764	0.623627	0.745495	0.644098	0.691413	0.862744	0.666289
PE(18:1_22:1)			0.035382	0.0331118	0.0380844	0.0342277	0.0356069	0.029005	0.0431314	0.052941	0.0483578	0.0408669	0.0373862	0.0385275	0.0473887	0.041921	0.0418911	0.0434092	0.0343702	0.0405541	0.0412166	0.0394739
PE(18:1_22:3)			0.00821846	0.00810057	0.00695721	0.00716081	0.00947712	0.016418	0.00450426	0.0129088	0.0183819	0.00910907	0.00517941	0.00671395	0.00810225	0.00632957	0.00858776	0.00891939	0.0061635	0.00507492	0.00783281	0.00635439
PE(18:1_22:4)			0.0549423	0.0470956	0.0395935	0.0461218	0.0448841	0.0438179	0.0422256	0.0418205	0.0555048	0.0368093	0.0771348	0.0925459	0.0952994	0.0779624	0.0833015	0.0587165	0.0599912	0.0665005	0.07509	0.0682778
PE(18:1_22:5)			0.0427008	0.0328657	0.0378617	0.039872	0.0351776	0.0504862	0.0459344	0.0420063	0.0600663	0.0456739	0.0336941	0.0444243	0.0463043	0.0395131	0.039242	0.052647	0.0680046	0.0487754	0.0646841	0.0506673
PE(18:1_22:6)			1.02172	0.882185	0.915312	0.89469	0.838048	0.998508	0.806148	0.935386	0.988306	0.846952	1.11415	1.03314	1.17996	1.06661	1.04121	1.1064	1.07492	1.0376	1.27018	1.07164
PE(18:1_24:1)			0.0135534	0.0136996	0.0153343	0.0141481	0.0135665	0.0193225	0.0179339	0.019989	0.0175557	0.0135321	0.0174763	0.0150298	0.0174759	0.0124455	0.0173605	0.0199688	0.0179763	0.0170741	0.0139571	0.0185036
PE(18:2_20:4)			0.00654142	0.0072048	0.0350096	0.011696	0.0185894	0.0164628	0.0157049	0.0162744	0.00966916	0.035135	0.0129337	0.00784972	0.0110763	0.00906674	0.0119473	0.0281871	0.0294041	0.0259867	0.0183595	0.0174845
PE(18:2_22:6)			0.00521984	0.00285902	0.00812912	0.00637136	0.00650506	0.014139	0.00960635	0.00819044	0.00870794	0.0133752	0.00779626	0.00443784	0.0038807	0.00754938	0.00705745	0.0137376	0.0146673	0.00984731	0.0120331	0.0112863
PE(20:0_20:4)			0.0314208	0.0276488	0.0291492	0.0288783	0.0281224	0.0283771	0.02606	0.0285897	0.0305986	0.0257686	0.0392077	0.037672	0.0398883	0.0345331	0.0391826	0.0347303	0.0332645	0.0350802	0.0390717	0.0365835
PE(20:0_22:4)			0.00166648	0.00132038	0.00166272	0.00204971	0.00172101	0.00211179	0.00236729	0.00245012	0.00182664	0.00209602	0.00309158	0.00330076	0.00291096	0.00308286	0.00328232	0.00288716	0.00288392	0.00337106	0.00317644	0.00330945
PE(20:4_14:0)			0.0224252	0.0197734	0.0220322	0.0205188	0.0220101	0.0207599	0.0198002	0.0192784	0.0203209	0.0187786	0.0327332	0.0291945	0.0309198	0.0279122	0.0299527	0.0344978	0.0311707	0.0310116	0.0344615	0.0331517
PE(20:4_18:0)			0.39384	0.398727	0.385049	0.375723	0.33837	0.453452	0.388219	0.437069	0.422964	0.469569	0.458461	0.440768	0.475596	0.535693	0.424797	0.421918	0.405274	0.423954	0.477719	0.437546
PE(20:4_22:5)			0.00243638	0.00645364	0.007874	0.00571867	0.00748325	0.00893712	0.0103245	0.00614798	0.00444568	0.0103959	0.00709799	0.0063983	0.00344292	0.0122915	0.00732344	0.0114769	0.00933839	0.0098079	0.00883231	0.0113442
PE(20:4_22:6)			0.0045125	0.00459231	1	0.00352212	0.00128755	0.00170531	0.000833604	0.0021206	0.00329917	1	0.00522715	0.00855019	0.0106851	0.00718427	0.00577531	0.00189594	0.00142881	0.00310875	0.00632064	0.00209801
PE(20:5_14:0)			0.0030178	0.00295116	0.00418307	0.00440537	0.00355386	0.00342395	0.00324515	0.00355378	0.00221356	0.00359466	0.00720536	0.00832008	0.005387	0.00779858	0.00569862	0.00614011	0.00691062	0.00798678	0.00709397	0.00845682
PE(20:5_16:0)			0.0265851	0.0228388	0.0302145	0.0296581	0.0246001	0.00929408	0.0454052	0.0488785	0.0321307	0.0225957	0.0506713	0.0274435	0.0257944	0.0337024	0.0230086	0.0458945	0.0241468	0.0454449	0.0293405	0.0263339
PE(22:0_18:1)			0.0277639	0.0246198	0.0259215	0.0306397	0.0269886	0.028684	0.0309688	0.0323765	0.0347323	0.0270059	0.0481122	0.0509274	0.0496537	0.0427193	0.0456338	0.0398207	0.0379502	0.0413391	0.0387607	0.0402901
PE(22:0_18:2)			0.0142569	0.0349219	0.00647405	0.00418253	0.0153741	0.0204442	0.00707315	0.019978	0.0192458	0.018798	0.00764956	0.013483	0.0175694	0.0112733	0.0065938	0.00908922	0.016474	0.0435891	0.00933103	0.00656066
PE(22:0_20:4)			0.0924877	0.0717819	0.0841267	0.0853546	0.0851646	0.0842584	0.0794976	0.0825119	0.0769351	0.0829767	0.0828103	0.094919	0.095927	0.0702426	0.0858884	0.0899218	0.0870024	0.0843951	0.0941829	0.0899302
PE(22:1_20:4)			0.000872274	0.000999102	0.00164687	0.00143697	0.00154172	0.00231426	0.00162103	0.00188834	0.0025935	0.00287631	0.00149983	0.00206607	0.00243071	0.00229096	0.00234701	0.00184395	0.00191487	0.00235656	0.00172045	0.00253786
PE(22:3CHO_24:1)			0.0124811	0.0113234	0.00880774	0.0131975	0.00934745	0.0118829	0.00826534	0.00975911	0.0103347	0.00960981	0.00305142	0.00347186	0.00479418	0.00255653	0.00381645	0.00216945	0.00161495	0.00283175	0.00330799	0.00313197
PE(22:4_16:0)			0.00135567	0.00145748	0.00385082	0.00197371	0.00430774	0.00301602	0.00436971	0.00301364	0.000846783	0.00577308	0.00492985	0.000822634	0.00306259	0.00134191	0.0017697	0.00857729	0.0096347	0.00512773	0.00739723	0.00723279
PE(24:0_16:1)			0.0685852	0.0574993	0.0776779	0.0743748	0.075537	0.0818492	0.0890896	0.0780677	0.0725741	0.0871464	0.11892	0.105916	0.107563	0.100224	0.104697	0.11586	0.120083	0.108251	0.1013	0.110424
PE(24:0_18:1)			0.218897	0.17723	0.221835	0.21924	0.246614	0.236717	0.283856	0.241675	0.227166	0.264418	0.413078	0.381145	0.391457	0.273595	0.347999	0.416402	0.425678	0.39816	0.357827	0.409559
PE(24:0_18:2)			0.00617343	0.00502087	0.00687543	0.00584335	0.00706653	0.00523928	0.00766512	0.00639417	0.0064502	0.008335	0.0129097	0.0109318	0.011707	0.0118672	0.0143831	0.0128932	0.0110604	0.0118096	0.0142743	0.0116657
PE(24:0_20:3)			0.00195764	0.00160179	0.00222383	0.00229194	0.0020107	0.00247123	0.00262896	0.00230105	0.00198781	0.00231681	0.00340445	0.00310593	0.00343546	0.00268092	0.00335874	0.00370134	0.0034003	0.00361301	0.00355886	0.0041674
PE(24:0_20:4)			0.126402	0.105986	0.144823	0.116778	0.125885	0.133884	0.120422	0.121739	0.103694	0.112105	0.191437	0.15472	0.161079	0.130594	0.16384	0.161362	0.161509	0.140686	0.132557	0.157137
PE(24:0_20:5)			0.00520628	0.00466864	0.00637914	0.00599811	0.00614898	0.00557472	0.00489992	0.00507509	0.00527428	0.00441739	0.0104492	0.01055	0.0114588	0.0129121	0.00991338	0.00877484	0.00841514	0.0081743	0.00744812	0.0094031
PE(24:0_22:4)			0.000891684	0.000735468	0.00105793	0.000949411	0.00103822	0.0010469	0.00127031	0.00103626	0.000805821	0.00130032	0.00232632	0.00200222	0.00175716	0.00204073	0.00173772	0.00180973	0.00184076	0.00227483	0.0020531	0.00240471
PE(24:0_22:5)			0.00153928	0.00153739	0.00163399	0.00225572	0.00209902	0.00293013	0.00315372	0.00242954	0.00209867	0.00214026	0.00301618	0.00415726	0.00297171	0.00278901	0.00444807	0.00731675	0.0046905	0.0037432	0.00432088	0.00588739
PE(24:0_22:6)			0.0177035	0.0124074	0.0154654	0.0159187	0.0142969	0.0173065	0.0124669	0.0172841	0.0165498	0.0130782	0.0409247	0.029835	0.0278348	0.0281175	0.0390611	0.0343765	0.0403404	0.034292	0.0282982	0.032288
PE(24:1_20:4)			0.00764921	0.00638109	0.00934442	0.00950678	0.00803806	0.00934646	0.00952865	0.00952671	0.0101518	0.0097446	0.00913255	0.00914347	0.00835361	0.00850388	0.010137	0.0103366	0.00983447	0.0113244	0.00955381	0.0101107
PE(O-14:1_20:4)			0.003038	0.0017485	0.00367115	0.00285854	0.00249226	0.00332166	0.00302169	0.00307579	0.00245955	0.00314258	0.00375501	0.00475447	0.00643781	0.00403069	0.00402735	0.00420301	0.00619555	0.0045117	0.0051287	0.00404243
PE(O-16:0_20:0)			0.0034065	0.00291652	0.00320345	0.00332283	0.00385334	0.00283983	0.00354407	0.00300465	0.00318874	0.00322027	0.00473541	0.00509209	0.00473079	0.00521405	0.00512884	0.00437081	0.00393884	0.00329337	0.00378258	0.00396685
PE(O-16:0_22:5)			0.219616	0.169144	0.194777	0.183973	0.192693	0.193843	0.174312	0.192776	0.238161	0.168846	0.224907	0.260986	0.247421	0.228741	0.284756	0.213494	0.211637	0.219746	0.201069	0.223427
PE(O-16:0_22:6)			0.0248799	0.0216124	0.0129175	0.0221911	0.0202139	0.0202661	0.0219255	0.0219154	0.0310558	0.0220717	0.0292931	0.0332043	0.0342055	0.0329104	0.0336171	0.0226649	0.0176064	0.019266	0.0329424	0.0253034
PE(O-16:1_16:1)			0.0262705	0.0237936	0.0210167	0.021633	0.0196706	0.0180033	0.0156545	0.0207384	0.019715	0.0149656	0.031217	0.0336894	0.045916	0.03568	0.0356154	0.0256989	0.0287564	0.0248965	0.0291068	0.0238639
PE(O-16:1_18:1)			0.486489	0.43508	0.368113	0.426565	0.394324	0.367986	0.336962	0.363252	0.393205	0.31405	0.553305	0.61187	0.609168	0.52194	0.620359	0.431002	0.440954	0.447439	0.473421	0.412519
PE(O-16:1_18:2)			0.0307482	0.0184441	0.0155894	0.019391	0.0162498	0.013973	0.0186367	0.0123837	0.0186022	0.0136171	0.0189222	0.0242676	0.0270232	0.0247846	0.0228606	0.017511	0.0156515	0.0131168	0.0168479	0.01401
PE(O-16:1_18:3)			0.00490581	0.00515568	0.00397348	0.00554313	0.00485378	0.004807	0.00466807	0.00429096	0.00349756	0.00418831	0.00505361	0.00430672	0.00445551	0.00552737	0.00351698	0.004189	0.00312174	0.00340691	0.00677016	0.00398861
PE(O-16:1_20:3)			0.0815197	0.0915199	0.08836	0.0903952	0.0702675	0.0951101	0.0712818	0.0882251	0.0730153	0.0623787	0.0551604	0.0542249	0.056163	0.0695797	0.059025	0.0532738	0.0552081	0.050985	0.0575879	0.0469689
PE(O-16:1_20:4)			0.850845	0.683223	0.57705	0.671295	0.62061	0.491811	0.440415	0.570675	0.57077	0.494661	0.676423	0.712925	0.765639	0.877347	0.673071	0.505935	0.499589	0.506523	0.58796	0.492458
PE(O-16:1_20:5)			0.285388	0.257885	0.232705	0.267707	0.234646	0.224689	0.178947	0.22385	0.205923	0.163302	0.250765	0.289494	0.292954	0.25647	0.277843	0.207703	0.19811	0.202011	0.248736	0.220433
PE(O-16:1_22:4)			0.299146	0.284497	0.255575	0.273109	0.255376	0.256347	0.212843	0.227087	0.246933	0.192445	0.299713	0.309626	0.316391	0.317606	0.290858	0.254058	0.236394	0.253568	0.285338	0.239883
PE(O-16:1_22:5)			0.604736	0.608409	0.434528	0.532049	0.466452	0.409396	0.308008	0.393666	0.426092	0.328207	0.586743	0.713384	0.696818	0.707282	0.645473	0.508621	0.448379	0.444047	0.594971	0.431429
PE(O-16:1_22:6)			0.841229	0.789721	0.694225	0.728331	0.651943	0.647771	0.497511	0.590019	0.616598	0.529666	0.967346	1.04638	1.03959	0.929364	0.926475	0.718938	0.667173	0.712669	0.897593	0.739015
PE(O-18:0_16:0)			0.00698254	0.00568742	0.0066007	0.00579051	0.00553441	0.00613168	0.00670017	0.00505451	0.00656731	0.0061075	0.0123098	0.0132217	0.0112084	0.00974676	0.0130655	0.0131238	0.0107274	0.0114835	0.0125568	0.0116325
PE(O-18:0_20:1)			0.0363767	0.0351855	0.0419171	0.0399215	0.0372174	0.0408356	0.0411503	0.0432932	0.0432776	0.0418623	0.0331675	0.032077	0.0322512	0.0351101	0.0321238	0.0289799	0.0343715	0.0315656	0.0277083	0.0271518
PE(O-18:0_20:4)			0.363742	0.305686	0.334838	0.295413	0.317464	0.393312	0.331795	0.3531	0.372536	0.289774	0.239619	0.235567	0.23804	0.152514	0.226848	0.190706	0.207885	0.208391	0.216506	0.221186
PE(O-18:0_22:1)			0.0148253	0.0141816	0.0136874	0.0159098	0.0187086	0.0187264	0.0167284	0.0175777	0.0166718	0.0191837	0.0125419	0.0133168	0.0106404	0.0151575	0.0120059	0.0111212	0.0110946	0.0124641	0.0119332	0.0107209
PE(O-18:0_22:5)			0.0504518	0.0467391	0.0421747	0.0448038	0.0417333	0.0445004	0.0392503	0.0446061	0.0463017	0.0372766	0.0459957	0.0499408	0.0500546	0.0352239	0.0660217	0.040056	0.0359165	0.0377469	0.0446676	0.0347155
PE(O-18:0_22:6)			0.0471683	0.0504898	0.0396235	0.0506499	0.0445616	0.0569782	0.0394408	0.0495319	0.0575155	0.0394844	0.035827	0.0492197	0.0494891	0.0338692	0.0568566	0.042098	0.0351927	0.0382735	0.0431598	0.0410491
PE(O-18:1_16:0)			0.0194923	0.0131764	0.017666	0.0149238	0.0166102	0.0121269	0.0150133	0.0129422	0.0156252	0.0146173	0.0258059	0.0300674	0.0262999	0.023302	0.0252283	0.023036	0.0199592	0.0202868	0.0202879	0.0196601
PE(O-18:1_18:0)			0.00561391	0.00421548	0.00626795	0.00600009	0.00567986	0.00459907	0.00475585	0.00466604	0.00396146	0.00524233	0.00825665	0.00898319	0.00690013	0.00833064	0.00821943	0.00729234	0.00660563	0.00604387	0.00642016	0.00634114
PE(O-18:1_18:1)			0.63775	0.608559	0.617687	0.634643	0.59124	0.527208	0.490118	0.552711	0.527829	0.500371	0.874183	0.846955	0.867426	0.745317	0.877031	0.706836	0.685788	0.671449	0.723778	0.68052
PE(O-18:1_18:2)			0.0840334	0.0810484	0.0765328	0.0816221	0.0727349	0.0643168	0.0616197	0.0700985	0.0684352	0.0578842	0.0745389	0.0779891	0.0808547	0.0695379	0.0767989	0.054559	0.0562149	0.05318	0.0568377	0.0605718
PE(O-18:1_20:1)			0.22516	0.218549	0.257386	0.251162	0.238115	0.197388	0.200452	0.216816	0.192314	0.199662	0.201626	0.170335	0.183689	0.136521	0.181541	0.175615	0.169895	0.153549	0.160009	0.162229
PE(O-18:1_20:2)			0.0337786	0.0553679	0.0616972	0.0582772	0.054871	0.0571211	0.0484266	0.0580707	0.0292109	0.0478417	0.0283117	0.0462598	0.0466119	0.0425699	0.0594787	0.0295908	0.0417666	0.0377679	0.0362407	0.0263879
PE(O-18:1_20:3)			0.177935	0.182919	0.175563	0.180492	0.184527	0.170508	0.142838	0.190678	0.161143	0.151302	0.136754	0.139622	0.143275	0.153267	0.140026	0.131231	0.120117	0.118913	0.13113	0.12396
PE(O-18:1_20:4)			1.28977	1.20818	1.05684	1.16366	1.03828	0.968896	0.77417	0.967958	0.957932	0.783191	1.14074	1.36901	1.39892	1.56529	1.27188	0.986137	0.902526	0.955141	1.02408	0.974137
PE(O-18:1_20:5)			0.433554	0.422402	0.349082	0.359178	0.342891	0.311549	0.231786	0.299306	0.326895	0.241884	0.403653	0.481151	0.479759	0.481028	0.459713	0.349786	0.351927	0.345327	0.411996	0.365475
PE(O-18:1_22:1)			0.0707946	0.0700195	0.0913384	0.0802328	0.0785844	0.0767981	0.0774576	0.070676	0.0603951	0.0775628	0.0607744	0.0531957	0.0546033	0.0620286	0.0528924	0.0564522	0.0582166	0.0515293	0.0476984	0.0550986
PE(O-18:1_22:2)			0.0517688	0.0470328	0.0603792	0.0613131	0.0479665	0.059569	0.0580579	0.0557846	0.0551866	0.0547874	0.0270618	0.0256574	0.0245047	0.025387	0.025119	0.0278232	0.0290983	0.0277215	0.0242177	0.0277685
PE(O-18:1_22:3)			0.0670431	0.0735769	0.0802824	0.0763677	0.0672657	0.0855247	0.0677731	0.0963142	0.0691009	0.0702189	0.0493661	0.0507209	0.0481033	0.0308001	0.0512317	0.0535322	0.0507066	0.0463849	0.0516998	0.0490463
PE(O-18:1_22:4)			0.329117	0.305711	0.292672	0.299767	0.292194	0.246082	0.231212	0.269751	0.278259	0.254782	0.400293	0.415824	0.431227	0.325812	0.400899	0.325482	0.323458	0.374417	0.368627	0.346828
PE(O-18:1_22:5)			0.7517	0.720455	0.656612	0.711905	0.633175	0.544615	0.493703	0.55317	0.549299	0.465241	0.806999	0.923459	0.929318	0.835632	0.869875	0.63999	0.624389	0.699796	0.753426	0.702194
PE(O-18:1_22:6)			1.01842	0.928907	0.785156	0.924455	0.779009	0.714649	0.565486	0.695849	0.704191	0.631626	1.17996	1.26003	1.36772	1.42177	1.27528	0.970007	0.972831	1.03855	1.11847	0.914105
PE(O-18:2_16:1)			0.00800365	0.00701023	0.0053977	0.00575964	0.00568161	0.00477596	0.00424524	0.00661418	0.00580556	0.00593234	0.0107879	0.011003	0.0104496	0.00945713	0.00888075	0.00767661	0.00712574	0.00712944	0.00823276	0.00775378
PE(O-18:2_18:1)			0.626242	0.609739	0.589499	0.577626	0.551268	0.567684	0.504721	0.557307	0.548684	0.533772	0.708058	0.722234	0.717697	0.792854	0.711632	0.721147	0.592688	0.557143	0.655115	0.591797
PE(O-18:2_20:1)			0.0348143	0.0315301	0.0285608	0.031081	0.0263683	0.0341637	0.0278269	0.0375901	0.039406	0.0318391	0.0179737	0.0150619	0.0167554	0.0124709	0.0179765	0.0169507	0.013818	0.0144254	0.0158532	0.0171426
PE(O-18:2_20:3)			0.0348756	0.0287886	0.0304323	0.0277325	0.0268257	0.0280544	0.0236057	0.0349423	0.037259	0.01998	0.0165377	0.0266886	0.0295844	0.0212842	0.0186246	0.0165434	0.0157129	0.0208634	0.0213773	0.0130343
PE(O-18:2_20:5)			0.0709404	0.0741167	0.0616092	0.0668168	0.0631388	0.0611457	0.0492806	0.0555149	0.0561759	0.0445762	0.075465	0.0818078	0.0944108	0.0853863	0.0814868	0.0670951	0.0622012	0.067594	0.0787917	0.0647626
PE(O-18:2_22:1)			0.0130631	0.0502865	0.0194511	0.0147281	0.018274	0.0170612	0.0157735	0.0186817	0.0142889	0.054757	0.00919607	0.00687588	0.00861274	0.00729957	0.00841143	0.00961761	0.00804766	0.0094805	0.00839033	0.00827836
PE(O-18:2_22:3)			0.273931	0.211693	0.258151	0.245798	0.245283	0.260156	0.255826	0.233302	0.25404	0.242036	0.272216	0.263061	0.306793	0.288086	0.292587	0.256527	0.252819	0.22871	0.294178	0.217636
PE(O-18:2_22:5)			0.102059	0.0970883	0.0777926	0.0976089	0.0804489	0.0838474	0.0584317	0.0748105	0.0820339	0.0655806	0.0613911	0.0714072	0.0786767	0.0632668	0.0676149	0.0537662	0.0460517	0.0595293	0.0718086	0.0551329
PE(O-18:2_22:6)			0.166765	0.148964	0.135827	0.139106	0.123046	0.12621	0.106094	0.129476	0.128223	0.106139	0.14203	0.16236	0.167197	0.163531	0.153582	0.121995	0.114119	0.124069	0.150157	0.118006
PE(O-18:4_18:1)			0.086381	0.0887181	0.0523133	0.0656353	0.0536881	0.0572622	0.0394296	0.0732118	0.0913066	0.0396199	0.0885492	0.148534	0.137969	0.119658	0.118504	0.0490975	0.0468622	0.0733973	0.0810516	0.0712483
PE(O-20:1_20:4)			0.0423914	0.0405154	0.0392977	0.0420549	0.0397881	0.0332166	0.0297969	0.0350223	0.0367483	0.0330682	0.0606351	0.0602725	0.0692344	0.0430162	0.0640045	0.0514008	0.0477929	0.0461976	0.0548775	0.0502976
PE(O-20:1_22:4)			0.00725949	0.00613957	0.00697549	0.0074644	0.00681173	0.00684208	0.00629274	0.00677005	0.00539139	0.00524053	0.00688942	0.00607838	0.00707475	0.00518638	0.00520931	0.00556319	0.00671847	0.00698778	0.00622753	0.00536984
PE(O-20:1_22:5)			0.0545792	0.0495308	0.0394223	0.0513149	0.0486412	0.0387403	0.0372258	0.0402119	0.0404969	0.0376595	0.0631532	0.0663397	0.0695606	0.050323	0.0657274	0.0483018	0.0527657	0.0504827	0.0609409	0.0469067
PE(O-20:1_22:6)			0.0164152	0.0150367	0.0125279	0.0154331	0.0132216	0.0112355	0.00648175	0.00845342	0.0108117	0.00780951	0.0229395	0.0275271	0.0294054	0.0218729	0.028003	0.0203775	0.0205748	0.0225286	0.0260233	0.0190679
PE(O-22:1_20:4)			0.00440689	0.00464303	0.00495343	0.0051303	0.00498118	0.00426257	0.00473877	0.00434171	0.00392403	0.00445859	0.00798927	0.00675034	0.00667021	0.00607946	0.00692973	0.00640394	0.00511046	0.00653699	0.00680899	0.00565871
PE(O-22:3_18:2)			0.0849003	0.0833907	0.0701621	0.0732408	0.0681979	0.0647101	0.0508068	0.0699006	0.0748816	0.0453407	0.0756084	0.0993736	0.100066	0.0901313	0.0953101	0.0629405	0.0565741	0.0663503	0.0675772	0.0673209
PE(O-22:4_18:0)			0.541572	0.477031	0.470778	0.529456	0.479508	0.579465	0.510308	0.566739	0.542615	0.531782	0.204972	0.196086	0.185258	0.209222	0.20009	0.178489	0.174889	0.175555	0.192814	0.186835
PE(O-24:5_18:1)			0.011805	0.0112983	0.0117906	0.0107079	0.0102715	0.0097611	0.00766498	0.00865465	0.0082443	0.00836002	0.0110319	0.013244	0.0147016	0.0144298	0.0123702	0.0111993	0.0101332	0.0126479	0.0119384	0.0137606
PE(O-24:6_18:1)			0.102072	0.0998123	0.0848198	0.0974704	0.0904358	0.0751544	0.0598962	0.076559	0.0748896	0.0691351	0.104045	0.112603	0.107933	0.117281	0.110843	0.0874062	0.0848912	0.0881569	0.0954005	0.0875191
PE(P-14:0_20:4)			0.0194363	0.0171228	0.0200577	0.0157101	0.0175607	0.0169206	0.0137165	0.0189871	0.0159044	0.0175454	0.0292439	0.0218575	0.0260414	0.0151294	0.0294828	0.0319316	0.0298434	0.0294723	0.031655	0.0280989
PE(P-16:0_18:1)			1.95547	1.77394	1.79968	1.78051	1.71382	1.66476	1.41312	1.66125	1.54702	1.53099	2.44659	2.40929	2.33678	1.96552	2.36929	2.20512	1.95934	2.03627	2.13189	1.95946
PE(P-16:0_18:2)			0.0950833	0.0980976	0.0936769	0.0997403	0.0783916	0.0582057	0.0557463	0.0630744	0.0775073	0.0763158	0.0988265	0.107607	0.107274	0.128599	0.117313	0.081071	0.064988	0.0743018	0.0922435	0.0762488
PE(P-16:0_18:3)			0.0344818	0.0338925	0.0337697	0.026927	0.0246947	0.0182167	0.0167634	0.0168451	0.0270131	0.0140919	0.0175466	0.0167634	0.0274206	0.0154742	0.0147595	0.0249524	0.0153991	0.0161777	0.0190986	0.0146758
PE(P-16:0_20:1)			0.009114	0.00939501	3.15043	0.00853882	0.00810658	0.0106793	0.00584975	0.00999611	0.00259353	0.00941944	0.0143234	0.0135272	0.0126606	0.0148354	0.0144114	0.0109472	3.48509	3.4095	0.0136319	0.01737
PE(P-16:0_20:3)			0.375556	0.373245	0.429359	0.419124	0.33271	0.379449	0.335113	0.370186	0.341066	0.322318	0.248613	0.222259	0.23736	0.234119	0.231609	0.260282	0.254955	0.227225	0.237144	0.233372
PE(P-16:0_20:4)			4.39845	3.75153	3.49398	3.89715	3.52897	3.12678	2.74755	3.21247	3.10211	2.80068	3.60176	3.45187	3.6483	3.17463	3.55884	3.15432	2.82797	2.93528	3.14458	2.76294
PE(P-16:0_22:4)			1.32191	1.18729	1.10986	1.22486	1.05766	1.00879	0.950667	1.07087	1.02686	0.996484	1.27132	1.28605	1.35268	1.33317	1.24226	1.11397	1.12303	1.16308	1.31664	1.17599
PE(P-16:0_22:5)			3.33464	2.98556	2.84561	2.91792	2.95173	2.51779	2.0496	2.63916	2.32778	2.35109	3.59192	3.57905	3.76668	4.60285	3.47945	3.18089	3.03001	2.99052	3.49289	2.97461
PE(P-18:0_16:0)			0.0722906	0.0598944	0.0760591	0.068503	0.0731222	0.0633609	0.0576742	0.0511526	0.0627186	0.0612119	0.105643	0.105283	0.0900392	0.104919	0.104915	0.0940157	0.0783988	0.082633	0.0864553	0.0835704
PE(P-18:0_18:1)			3.07227	2.66094	2.84794	2.80511	2.74285	2.35659	2.28902	2.44333	2.30286	2.26952	3.69027	3.50071	3.63432	4.19807	3.56613	3.05424	2.9794	2.98729	3.06033	2.99473
PE(P-18:0_18:2)			0.012296	0.0263333	0.0275237	0.0161669	0.0111875	0.0215095	0.0148662	0.0128105	0.0128999	0.0140808	0.0239209	0.0267591	0.0510177	0.876523	0.322939	0.0193016	0.0199018	0.0170241	0.0415445	0.0122877
PE(P-18:0_20:1)			1.02883	0.927652	1.1053	1.0239	1.01618	0.874982	0.876755	0.951872	0.772827	0.897579	0.777905	0.71522	0.698931	1.00226	0.723001	0.737408	0.724606	0.687634	0.65389	0.697827
PE(P-18:0_20:2)			0.25207	0.217487	0.256106	0.251953	0.21784	0.224019	0.207985	0.218275	0.199621	0.17927	0.0523165	0.159482	0.163145	0.0947223	0.173832	0.159976	0.175423	0.150695	0.162644	0.164098
PE(P-18:0_20:3)			0.912295	0.749829	0.917888	0.805554	0.792538	0.829797	0.767576	0.8244	0.785875	0.751213	0.661958	0.622654	0.641512	0.752277	0.665429	0.641044	0.636848	0.561907	0.662013	0.609316
PE(P-18:0_20:4)			6.7616	6.10417	6.18767	6.2172	5.5968	4.88566	4.5555	4.87026	4.69086	4.84527	6.48927	6.37568	6.28121	5.67338	6.80254	5.678	5.20113	5.58144	6.12745	5.2923
PE(P-18:0_22:2)			0.199089	0.19556	0.25491	0.218626	0.194428	0.234795	0.210673	0.236939	0.156966	0.2161	0.102445	0.100108	0.0994504	0.115593	0.102931	0.0995004	0.113008	0.0999704	0.100996	0.10194
PE(P-18:0_22:3)			0.308735	0.304029	0.339459	0.332145	0.299817	0.380119	0.324151	0.366029	0.275479	0.344521	0.204146	0.19917	0.206327	0.208035	0.208815	0.218346	0.224483	0.20017	0.219408	0.208345
PE(P-18:0_22:4)			1.51987	1.29758	1.30232	1.40831	1.33252	1.08475	1.1206	1.17284	1.184	1.17181	1.7056	1.76324	1.73081	1.8426	1.66778	1.5833	1.50799	1.66477	1.7334	1.61946
PE(P-18:0_22:5)			3.60596	3.27528	3.24351	3.31432	3.32324	2.76064	2.44023	2.66154	2.58941	2.49432	4.03858	3.98681	4.10938	3.51765	3.8737	3.62133	3.25795	3.39092	3.62106	3.43278
PE(P-18:0_22:6)			4.97306	4.41959	4.35143	4.27396	4.1339	3.4437	3.01665	3.6541	3.36146	3.15654	5.68958	5.70111	6.22653	8.23813	5.73022	5.35395	4.90535	5.01726	5.20108	5.15637
PE(P-18:1_16:1)			0.0345151	0.027458	0.0213176	0.0347007	0.0142454	0.0273401	0.0165688	0.02594	0.0175407	0.0184081	0.0324545	0.0454273	0.0377227	0.0421771	0.0420531	0.0343721	0.0359045	0.0315963	0.0304299	0.0368845
PE(P-18:1_18:1)			0.631971	0.590207	0.589681	0.605096	0.551671	0.565744	0.522419	0.555668	0.542882	0.530399	0.704595	0.719907	0.752403	0.663693	0.696024	0.653203	0.613092	0.615176	0.654305	0.588575
PE(P-18:1_18:2)			0.0684829	0.0994734	0.0616241	0.0495773	0.0551952	0.124843	0.115903	0.0958386	0.0941702	0.116655	0.0674395	0.0964039	0.086463	0.0845105	0.0722677	0.0773293	0.0801468	0.100479	0.0966426	0.051459
PE(P-18:1_20:1)			0.149192	0.130306	0.132054	0.123675	0.113001	0.182132	0.187851	0.130507	0.128333	0.186279	0.061178	0.0700961	0.0853879	0.0495681	0.0498194	0.0749307	0.061408	0.0651308	0.0639019	0.0785503
PE(P-18:1_20:3)			0.213642	0.174783	0.191718	0.181792	0.186174	0.208746	0.172604	0.191481	0.248359	0.192694	0.261234	0.254578	0.256673	0.252112	0.27471	0.204728	0.212158	0.222185	0.250093	0.225521
PE(P-18:1_22:3)			0.271835	0.259642	0.258882	0.244017	0.28883	0.261055	0.256456	0.257741	0.319569	0.264059	0.27111	0.287396	0.312693	0.359066	0.257609	0.261639	0.216524	0.233766	0.304921	0.262178
PE(P-18:3_18:1)			0.0864449	0.0885223	0.0526324	0.0652909	0.0536566	0.0572622	0.0394408	0.070624	0.0929028	0.0396959	0.0888484	0.157184	0.136561	0.122923	0.127563	0.0533748	0.047172	0.0695177	0.0804975	0.0708966
PE(P-20:0_20:4)			0.194227	0.190614	0.168001	0.176745	0.17467	0.14955	0.135999	0.155698	0.154306	0.153085	0.234291	0.27338	0.263161	0.18114	0.249194	0.232859	0.201181	0.223332	0.247322	0.231049
PE(P-20:3_18:1)			0.169657	0.172315	0.115345	0.144974	0.128917	0.121448	0.080087	0.138958	0.173084	0.0840233	0.246687	0.346236	0.360045	0.297552	0.339735	0.162994	0.151627	0.192466	0.224761	0.191906
PE(P-20:3_20:1)			0.0817626	0.083456	0.0698131	0.0760016	0.0680542	0.0638671	0.0509496	0.0700465	0.087213	0.0470564	0.0771246	0.0984165	0.0996679	0.0929223	0.0927366	0.0591642	0.0568011	0.0646495	0.0676149	0.0628814
PE(P-20:3_22:1)			0.0391692	0.0417606	0.0546667	0.0443763	0.0459057	0.0429043	0.0411727	0.0445502	0.0397376	0.0411711	0.0387815	0.038144	0.0382012	0.0521472	0.0381051	0.0365325	0.0338748	0.0352224	0.0349968	0.0369696
PE(P-22:1_20:4)			0.0476618	0.0468671	0.0483276	0.0423973	0.0410165	0.0475939	0.0419651	0.0467643	0.0453846	0.0285958	0.0497493	0.0574208	0.0638685	0.0528449	0.0614499	0.053073	0.0497238	0.0502808	0.0540784	0.0484198
Total PE			88.8424	79.3184	82.526	79.5489	76.4262	74.2481	67.6483	75.6805	75.4173	71.4622	104.102	105.978	108.585	117.085	105.169	95.1651	95.2689	97.1228	103.495	94.5526
Total PE_ox			0.0135806	0.0104038	0.0171346	0.0146797	0.016612	0.0174011	0.0237767	0.0214662	0.0168309	0.0249711	0.0178639	0.0195031	0.0157802	0.0142458	0.0177443	0.0211043	0.0179914	0.0192897	0.0146887	0.0188422
Pe_ox total/PE total			0.000152862	0.000131165	0.000207627	0.000184537	0.00021736	0.000234364	0.000351475	0.000283642	0.00022317	0.000349431	0.000171601	0.00018403	0.000145325	0.00012167	0.000168722	0.000221765	0.000188848	0.000198611	0.000141926	0.000199278
Normalized to Vector			0.855362	0.733955	1.16181	1.0326	1.21627	1.31142	1.96673	1.58717	1.24878	1.95529	0.960219	1.02977	0.813191	0.680825	0.944107	1.24092	1.05673	1.11136	0.794171	1.11509
